# Supplementary material for: A mRNA landscape of bovine embryos after standard and MAPK-inhibited culture conditions: a comparative analysis
Source: BMC Genomics. 2015 Apr 10;16(1):277. doi: 10.1186/s12864-015-1448-x (PMC4397860; doi:10.1186/s12864-015-1448-x)
Supplement: Additional file 1: Figure S1. — Relative gene expression; additional data. Microarray expression data (A) were analysed for additional genes by qRT-PCR (B) in morula (purple), blastocyst (green), ICM (orange) and TE (blue). Normalization was performed with reference genes RPL15, SDHA and YWHAZ. Y-axis depicts relative mean expression to sample with highest expression set at 1 per gene. Bars with different letters are significantly different (p < 0.05) and error bars indicate standard deviation. [file 12864_2015_1448_MOESM1_ESM.zip]

Archive with 1 entries (1 files):
- 12864_2015_1448_MOESM1_ESM.eps
