# Supplementary material for: A mRNA landscape of bovine embryos after standard and MAPK-inhibited culture conditions: a comparative analysis
Source: BMC Genomics. 2015 Apr 10;16(1):277. doi: 10.1186/s12864-015-1448-x (PMC4397860; doi:10.1186/s12864-015-1448-x)
Supplement: Additional file 2: Table S1. — Comparison of relative gene expression between blastocyst and morula. All genes differentially expressed (≥2-fold; p ≤ 0.05) between blastocyst and morula are ranked according to their relative expression. Positive numbers indicate enhanced expression in blastocysts and negative numbers indicate lower expression in blastocysts. Table S2. Relative expression of genes comparing ICM and TE. All genes differentially expressed (≥2-fold; p ≤ 0.05) between ICM and TE are ranked according to their relative expression. Positive numbers indicate higher expression in blastocysts and negative numbers indicate lower expression in blastocysts. Table S3. Singular enrichment analysis of ICM up-regulated genes. List of all enriched GO-terms. Table S4. Gene expression MAPK inhibited versus control ICMs. All genes differentially expressed (≥2-fold; p ≤ 0.05) between MAPK inhibited versus control ICMs are listed according to their relative expression. Positive numbers indicate higher expression in MAPK-inhibited ICMs and negative numbers have higher expression in control ICMs. Table S5. Singular enrichment analysis of up-regulated genes in the PD treated or in the control ICMs. GO-terms enriched for genes with up-regulated expression (PD), with down-regulated expression (DMSO) or in both analyses (PD &DMSO). Table S6. GO-terms enriched with ICM up-regulated, PD up- or PD down-regulated genes. Singular enrichment analysis with ICM up-regulated, PD up- or PD down-regulated genes (minimum of two genes in a GO-term and a false discovery rate ≤0.1). Table S7. Microarray sample composition. Numbers of embryos used for RNA extraction and subsequent microarray study are presented per sample. Note; Blastocyst sample 1 and 2 (B1 and B2) are identical to Blastocyst pool 1 and 2 (Bp1 and Bp2) respectively. Table S8. Primers used for qRT-PCR. Gener indicates a reference gene used for normalization. [file 12864_2015_1448_MOESM2_ESM.xlsx]

## Sheet: Table S1
Entrez Gene name	Gene discription	AgriGO ID	FC			Kues, WA	Xie, D
PLS1	Plastin-1	ENSBTAP00000053019	107.203
PAGE4	G antigen family C member 1	ENSBTAP00000047904	103.886
PGHS-2	prostaglandin-endoperoxide synthase 2 (prostaglandin G/H synthase and cyclooxygenase) (PTGS2), mRNA.	ENSBTAP00000018774	94.0787
ANXA3	annexin A3	ENSBTAP00000042843	70.5109
ALDH1A3	aldehyde dehydrogenase 1 family, member A3	ENSBTAP00000012030	64.9047
SEPP1	selenoprotein P, plasma, 1 (SEPP1), mRNA	NP_776884	57.8493
GCA	grancalcin, EF-hand calcium binding protein	ENSBTAP00000024550	54.0707
MYOF	myoferlin	ENSBTAP00000038769	52.0064
KRT8	keratin, type II cytoskeletal 8	ENSBTAP00000001108	51.8831
KRT18	KRT18 proteinUncharacterized protein	ENSBTAP00000001988	49.246
SLC23A1	solute carrier family 23 (ascorbic acid transporter), member 1	ENSBTAP00000010823	48.6691
ZFP37	Uncharacterized protein	ENSBTAP00000024598	45.634
PRSS22	Uncharacterized protein	ENSBTAP00000021967	43.1921
AGRN	agrin	ENSBTAP00000017563	39.4275
ETNPPL	Bos taurus alanine-glyoxylate aminotransferase 2-like 1 (AGXT2L1), mRNA.	ENSBTAP00000013587	-38.8436
CYP51A1	Lanosterol 14-alpha demethylase	ENSBTAP00000002582	36.2818
LDLR	low-density lipoprotein receptor	ENSBTAP00000016342	34.3879
CNN2	Calponin-2	ENSBTAP00000027670	33.7639
LOC787705	Uncharacterized protein		33.6687
HMOX1	Heme oxygenase 1	ENSBTAP00000020701	33.1998
PLAU	Urokinase-type plasminogen activatorUrokinase-type plasminogen activator long chain AUrokinase-type plasminogen activator short chain AUrokinase-type plasminogen activator chain B	ENSBTAP00000007806	32.9071
PQLC3	PQ-loop repeat-containing protein 3	ENSBTAP00000027051	31.6111
PDZK1	Na(+)/H(+) exchange regulatory cofactor NHE-RF3	ENSBTAP00000007638	31.0441
LOC523509	Uncharacterized protein	ENSBTAP00000050990	30.8843
TMEM20	Bos taurus solute carrier family 35, member G1 (SLC35G1), mRNA.	ENSBTAP00000045606	29.9577
ANKH	progressive ankylosis protein	ENSBTAP00000017818	28.6672
CRIP1	Cysteine-rich protein 1	AAI02755.1	28.6238
PAG2	Pregnancy-associated glycoprotein 2	ENSBTAP00000025517	28.353
PRSS8	prostasin	ENSBTAP00000037246	27.8427
TMEM125	Transmembrane protein 125	ENSBTAP00000028077	27.3941
ASAM	Bos taurus CXADR-like membrane protein (CLMP), mRNA.	ENSBTAP00000026710	27.2264
SHISA2	Protein shisa-2 homolog	ENSBTAP00000024243	26.882
MARC2	Bos taurus MOCO sulphurase C-terminal domain containing 2 (MOSC2), mRNA.	ENSBTAP00000008440	25.868
DCBLD1	discoidin, CUB and LCCL domain containing 1		25.2798
FAM65C	family with sequence similarity 65, member C	ENSBTAP00000016311	25.0732
PLAC8	placenta-specific 8	ENSBTAP00000042447	24.9998
LYN	v-yes-1 Yamaguchi sarcoma viral related oncogene homolog	ENSBTAP00000026686	24.924
PLSCR1	Phospholipid scramblase 2	ENSBTAP00000041866	24.5272
APOA1	Apolipoprotein A-I	ENSBTAP00000002914	24.4057
DNASE1L3	deoxyribonuclease I-like 3	ENSBTAP00000024347	23.9745
IFNT	Bos taurus interferon-tau 3g (IFNT), mRNA.	ENSBTAP00000047689	23.9207
CCBL1	agilent:"Bos taurus cysteine conjugate-beta lyase, cytoplasmic (CCBL1), mRNA	ENSBTAP00000047274	23.8563
ABCC2	ATP-binding cassette, sub-family C (CFTR/MRP), member 2	ENSBTAP00000044493	23.8219
GRHL1	grainyhead-like protein 1 homolog	ENSBTAP00000009846	23.65
PAG11	Bos taurus pregnancy-associated glycoprotein 11 (PAG11), mRNA.	ENSBTAP00000005399	23.2309
NGEF	ephexin-1	ENSBTAP00000011773	23.1928
CAPN11	calpain 11	ENSBTAP00000004690	22.4008
SSLP1	secreted seminal-vesicle Ly-6 protein 1 precursor	ENSBTAP00000056241	22.2443
SLC16A7	monocarboxylate transporter 2	ENSBTAP00000028361	21.9832
MFSD2	Bos taurus major facilitator superfamily domain containing 2A (MFSD2A), mRNA.	ENSBTAP00000017353	-21.153
PTPRK	protein tyrosine phosphatase, receptor type, K		20.6305
BCAT1	branched-chain-amino-acid aminotransferase, cytosolic	ENSBTAP00000018370	20.5746
LOC538589	Uncharacterized protein		20.4899
RSPO2	agilent:"Bos taurus R-spondin 2 (RSPO2), mRNA	ENSBTAP00000018083	-20.4747
PLCXD1	phosphatidylinositol-specific phospholipase C, X domain containing 1	AAI51475.1	20.4743
PAG7	pregnancy-associated glycoprotein 7 isoform 1	ENSBTAP00000013786	20.2198
PAG6	pregnancy-associated glycoprotein 6	ENSBTAP00000038685	20.1568
NIPAL3	NIPA-like domain containing 3	ENSBTAP00000017344	20.026
ENO1	Bos taurus enolase 1, (alpha) (ENO1), mRNA.	ENSBTAP00000017839	19.9874
LOC616039	pancreatic trypsin inhibitor-like	XP_873093	19.9504
PRPH	Peripherin	ENSBTAP00000023744	19.5805
DSC2	desmocollin-2	ENSBTAP00000011306	19.4367
TGFBI	transforming growth factor, beta-induced, 68kDa	ENSBTAP00000012519	-19.4323
UBD	ubiquitin D	ENSBTAP00000012533	19.035
NPPB	Natriuretic peptides BAldosterone secretion inhibitory factorBrain natriuretic peptide 26	ENSBTAP00000028974	18.5373
RGS2	regulator of G-protein signaling 2	ENSBTAP00000026460	-18.4624
UGCG	Bos taurus UDP-glucose ceramide glucosyltransferase (UGCG), mRNA.	ENSBTAP00000041368	18.3521
CLDN1	Claudin-1	ENSBTAP00000017476	18.2822			*
QPCT	glutaminyl-peptide cyclotransferase precursor	ENSBTAP00000018493	-18.0299
ANXA1	annexin A1	ENSBTAP00000021256	17.9387
HIST1H2BB	histone cluster 1, H2bn	ENSBTAP00000052479	-17.845
PKP1	plakophilin 1 (ectodermal dysplasia/skin fragility syndrome)	AAI49108.1	17.7981
SLC25A21	Mitochondrial 2-oxodicarboxylate carrier	ENSBTAP00000043163	17.7975
PFKFB3	6-phosphofructo-2-kinase/fructose-2,6-biphosphatase 3	ENSBTAP00000048148	17.7888
LOC782781	Bos taurus uncharacterized LOC782781 (LOC782781), mRNA.		-17.6918
TUBB2B	Tubulin beta-2B chain	ENSBTAP00000005346	17.2693
CTSZ	cathepsin Z precursor	ENSBTAP00000025007	17.1664
HEBP2	heme binding protein 2	ENSBTAP00000000304	17.146
SLC13A4	solute carrier family 13 member 4	ENSBTAP00000005040	17.1102
SH3YL1	SH3 domain-containing YSC84-like protein 1	ENSBTAP00000030484	16.9581
CATD	Bos taurus cathepsin D (CTSD), mRNA.	ENSBTAP00000010022	16.8999
CYSTM1	UPF0467 protein C5orf32 homolog		16.8473
HAVCR2	hepatitis A virus cellular receptor 2	ENSBTAP00000046261	16.5926
DEFB	beta-defensin		16.5481
P2RX4	P2X purinoceptor 4	ENSBTAP00000014321	16.3285
ARGFX	PREDICTED: Bos taurus arginine-fifty homeobox	ENSBTAP00000002930	-16.3001
LOC781778	Uncharacterized protein	ENSBTAP00000052923	16.2688
LOC785376	pregnancy-associated glycoprotein 1-like	ENSBTAP00000012687	16.1099
TDG	G/T mismatch-specific thymine DNA glycosylase	ENSBTAP00000028828	15.9895
ARVCF	armadillo repeat gene deleted in velocardiofacial syndrome	ENSBTAP00000001929	15.8328
FBLN7	fibulin 7	ENSBTAP00000012159	15.6788
UCK2	Uridine kinase	ENSBTAP00000053278	-15.6318
HKA1	Bos taurus keratin 34 (KRT34), mRNA.	ENSBTAP00000012807	15.6287
LOC100847720	Uncharacterized protein		15.4041
SCIN	scinderin	ENSBTAP00000012910	15.3947
ARSA	Arylsulfatase A	ENSBTAP00000021364	15.3003
CPE	Carboxypeptidase E	ENSBTAP00000021955	15.0479			*
CLEC4E	C-type lectin domain family 4, member E	ENSBTAP00000016163	14.8616
GPR56	Uncharacterized protein	ENSBTAP00000051670	14.8495
LOC100336885	agilent:"PREDICTED: Bos taurus interferon, omega 1-like (LOC617135), mRNA		14.8042
HSD3B	Bos taurus hydroxy-delta-5-steroid dehydrogenase, 3 beta- and steroid delta-isomerase 1 (HSD3B1), mRNA.	ENSBTAP00000010992	14.7596
SLC10A1	sodium/bile acid cotransporter	ENSBTAP00000002446	14.6617
LMO1	Rhombotin-1	ENSBTAP00000042937	14.5773
S100A10	Protein S100-A10	ENSBTAP00000020150	14.4936
DNMT3A	DNA (cytosine-5-)-methyltransferase 3 alpha	ENSBTAP00000032863	14.3993			8 cell <
MSRA	Mitochondrial peptide methionine sulfoxide reductase	ENSBTAP00000028825	14.3774
LPAR3	lysophosphatidic acid receptor 3	ENSBTAP00000004931	14.3724
MUC1	Mucin-1Mucin-1 subunit alphaMucin-1 subunit beta	ENSBTAP00000014051	14.3161
CXCL6	C-X-C motif chemokine 6	ENSBTAP00000012939	14.3046
SERPINB4	Bos taurus serpin peptidase inhibitor, clade B (ovalbumin), member 4 (SERPINB4), mRNA.	ENSBTAP00000052427	-14.2804
CSF1R	macrophage colony-stimulating factor 1 receptor	ENSBTAP00000040510	-14.1328
PTGR1	prostaglandin reductase 1	ENSBTAP00000014649	14.0818
ELF3	ETS-related transcription factor Elf-3	ENSBTAP00000011536	14.0329
CPPED1	calcineurin-like phosphoesterase domain containing 1	ENSBTAP00000007071	13.9862
ANXA8	Annexin A8	ENSBTAP00000043804	13.9854
UPP1	uridine phosphorylase 1	ENSBTAP00000011088	13.87
ACTB	actin, gamma 2, smooth muscle, enteric	ENSBTAP00000020520	13.8469
LOC618801	Uncharacterized protein	ENSBTAP00000056606	13.7895
ASCL2	Achaete-scute homolog 2	ENSBTAP00000038051	13.698
LOC100139916	agilent:Bos taurus cDNA clone IMAGE:8094224.	XP_001790409	13.5469
ARPC1B	Actin-related protein 2/3 complex subunit 1B	AAI02943.1	13.4489
CAV1	Caveolin-1	ENSBTAP00000023751	13.3866
FBLIM1	Filamin-binding LIM protein 1	ENSBTAP00000024926	13.2192
C16H1ORF21	chromosome 1 open reading frame 21		13.0155
SEC61A2	Protein transport protein Sec61 subunit alpha isoform 2	ENSBTAP00000025985	12.9743
GLDC	Uncharacterized protein	ENSBTAP00000036556	-12.9213
FBXL17	F-box and leucine-rich repeat protein 17	ENSBTAP00000025681	12.7989
SCD	stearoyl-CoA desaturase (delta-9-desaturase)	ENSBTAP00000056263	12.7112
LOC100196902	Bos taurus uncharacterized LOC100196902 (LOC100196902), mRNA.		12.661
FUCA2	fucosidase, alpha-L- 2, plasma	ENSBTAP00000002297	12.6512
HIST1H2BJ	histone cluster 1, H2bj	ENSBTAP00000048245	-12.4234
DENND1A	DENN/MADD domain containing 1A	XP_870609	12.1317
HMGCS1	3-hydroxy-3-methylglutaryl-CoA synthase 1 (soluble)	ENSBTAP00000015713	12.0157
PTTG1IP	pituitary tumor-transforming gene 1 protein-interacting protein	ENSBTAP00000029020	11.9609
HCK	hemopoietic cell kinase isoform 2	ENSBTAP00000051020	11.8878
MCOLN2	mucolipin 2	XP_611818	11.7995
CLDN23	claudin 23	ENSBTAP00000050374	11.738			*
TFPI	BC116160.1 Bos taurus tissue factor pathway inhibitor (lipoprotein-associated coagulation inhibitor), mRNA (cDNA clone IMAGE:8276938), partial cds.	ENSBTAP00000045122	11.7305
EZR	Ezrin	ENSBTAP00000013663	11.6973
TMEM45B	Transmembrane protein 45B	ENSBTAP00000023404	11.5972
ADAM9	agilent:"Bos taurus ADAM metallopeptidase domain 9 (ADAM9), mRNA	ENSBTAP00000023197	11.5774
LGALS1	Galectin-1	ENSBTAP00000020080	11.5241
MYBPC3	myosin-binding protein C, cardiac-type	ENSBTAP00000041618	11.5198
MYL9	Bos taurus myosin, light chain 9, regulatory (MYL9), mRNA.	ENSBTAP00000015248	11.4867
BCKDHB	agilent:"Bos taurus branched chain keto acid dehydrogenase E1, beta polypeptide (BCKDHB), nuclear gene encoding mitochondrial protein, mRNA	ENSBTAP00000016044	11.44
GRO1	agilent:"Bos taurus chemokine (C-X-C motif) ligand 1 (melanoma growth stimulating activity, alpha) (GRO1), mRNA	ENSBTAP00000022366	-11.4398
FARP1	FERM, RhoGEF (ARHGEF) and pleckstrin domain protein 1 (chondrocyte-derived)	ENSBTAP00000000167	11.4352
FOXRED2	FAD-dependent oxidoreductase domain containing 2	ENSBTAP00000000015	11.427
TDH	L-threonine 3-dehydrogenase, mitochondrial	ENSBTAP00000036630	-11.3989
ALDH1L2	aldehyde dehydrogenase 1 family, member L2	ENSBTAP00000008298	11.3498
AMIGO2	adhesion molecule with Ig-like domain 2	ENSBTAP00000002625	-11.3484
BSPRY	B-box and SPRY domain containing	XP_587853	11.3204
LOC536947	PREDICTED: Bos taurus pregnancy-associated glycoprotein 1-like (LOC536947), mRNA	ENSBTAP00000007510	11.3188
PRUNE2	protein prune homolog 2	ENSBTAP00000036520	11.3065
CTSA	Lysosomal protective proteinLysosomal protective protein 32 kDa chainLysosomal protective protein 20 kDa chain	ENSBTAP00000039003	11.2889
TFAP2A	Transcription factor AP-2-alpha	ENSBTAP00000001651	11.2113
MGC137099	Bos taurus hepatitis A virus cellular receptor 1 (HAVCR1), mRNA.	ENSBTAP00000040403	11.1711
ENPP3	ectonucleotide pyrophosphatase/phosphodiesterase family member 3	ENSBTAP00000026900	11.1447
IFI30	gamma-interferon-inducible lysosomal thiol reductase	ENSBTAP00000045061	11.1042
PLAC8L1	PLAC8-like 1	ENSBTAP00000053744	11.0762
STK17B	serine/threonine kinase 17b	ENSBTAP00000017564	11.0654
LOC101902844	class E basic helix-loop-helix protein 22-like	ENSBTAP00000044358	-11.0644
PTPRF	Receptor-type tyrosine-protein phosphatase F	ENSBTAP00000024046	11.0217
PAG17	pregnancy-associated glycoprotein 17	ENSBTAP00000025601	11.0055
MEDAG	Bos taurus mesenteric estrogen-dependent adipogenesis (MEDAG), mRNA.		-10.8442
ABRACL	Costars family protein C6orf115 homolog		10.808
ABHD12	Monoacylglycerol lipase ABHD12	ENSBTAP00000001863	10.7656
MTHFD2	Bifunctional methylenetetrahydrofolate dehydrogenase/cyclohydrolase, mitochondrialNAD-dependent methylenetetrahydrofolate dehydrogenaseMethenyltetrahydrofolate cyclohydrolase	ENSBTAP00000006419	10.7434
LIMA1	LIM domain and actin binding 1	ENSBTAP00000016376	10.742
SLC11A2	Bos taurus solute carrier family 11 (proton-coupled divalent metal ion transporters), member 2-like (LOC512464), mRNA.	ENSBTAP00000049571	10.6999
RNASE11	ribonuclease, RNase A family, 11 (non-active)	XP_001252039	10.6995
JMY	junction mediating and regulatory protein, p53 cofactor	XP_606924	-10.6989
CMBL	carboxymethylenebutenolidase homolog (Pseudomonas)	ENSBTAP00000014308	10.6753
LOC782892	Rhox homeobox family, member 1-like	XP_001250176	-10.6563
DSP	desmoplakin	ENSBTAP00000020103	10.62
CLDN10	Claudin-10	ENSBTAP00000048962	-10.5952
NEDD4	neural precursor cell expressed, developmentally down-regulated 4, E3 ubiquitin protein ligase	ENSBTAP00000018331	10.5806
C5H12orf57	agilent:"Bos taurus chromosome 5 open reading frame, human C12orf57 (C5H12orf57), mRNA		-10.5581
PTPRJ	protein tyrosine phosphatase, receptor type, J	ENSBTAP00000034314	10.5535
Flrt3	fibronectin leucine rich transmembrane protein 3	ENSBTAP00000004298	10.4995
USP43	Ubiquitin carboxyl-terminal hydrolase	ENSBTAP00000000131	10.4481
PAG8	Bos taurus pregnancy-associated glycoprotein 8 (PAG8), mRNA.	ENSBTAP00000025597	10.4211
ERCC5	Bos taurus excision repair cross-complementing rodent repair deficiency, complementation group 5 (ERCC5), mRNA.	AAI07529.1	10.413
PPL	periplakin	ENSBTAP00000002822	10.3982
ATP6V1G3	ATPase, H+ transporting, lysosomal 13kDa, V1 subunit G3	ENSBTAP00000026498	10.3497
CPEB1	Uncharacterized protein	ENSBTAP00000000819	-10.2985
RNF128	E3 ubiquitin-protein ligase RNF128 precursor	ENSBTAP00000031108	-10.2624
KRCC1	Lysine-rich coiled-coil protein 1	ENSBTAP00000042369	10.2244
CD63	CD63 antigen	ENSBTAP00000015829	10.1949
SLC7A4	solute carrier family 7 (orphan transporter), member 4	ENSBTAP00000012050	10.1888
FADS1	fatty acid desaturase 1	ENSBTAP00000030131	10.0741
TMEM79	Transmembrane protein 79	ENSBTAP00000012416	10.0252
LOC785762	Bos taurus dihydrodiol dehydrogenase 3 (LOC785762), mRNA.	ENSBTAP00000048849	9.998
GBP2	guanylate binding protein 2, interferon-inducible	ENSBTAP00000052397	-9.99212
TMEM37	agilent:"Bos taurus transmembrane protein 37 (TMEM37), mRNA	ENSBTAP00000038164	-9.99067
CTH	cystathionine gamma-lyase	ENSBTAP00000019679	9.89599
ZAR1L	ZAR1-like protein	ENSBTAP00000037315	-9.86035
MGAT4A	alpha-1,3-mannosyl-glycoprotein 4-beta-N-acetylglucosaminyltransferase A	ENSBTAP00000013715	9.80988
LOC786995	Uncharacterized protein	ENSBTAP00000027669	-9.77065
SLC7A7	Y+L amino acid transporter 1	ENSBTAP00000019737	9.7264
SYT6	synaptotagmin VI	ENSBTAP00000025132	9.71138
PCDH8	protocadherin 8	ENSBTAP00000024190	-9.67534
NEDD4L	neural precursor cell expressed, developmentally down-regulated 4-like	ENSBTAP00000018334	9.66894
ARID5B	AT rich interactive domain 5B (MRF1-like)	ENSBTAP00000008847	9.64125
SH3BGRL2	SH3 domain binding glutamic acid-rich protein like 2	ENSBTAP00000024794	9.62677
AASS	alpha-aminoadipic semialdehyde synthase, mitochondrial precursor	ENSBTAP00000016090	9.59058
KLRC1	KLRC1 protein; Uncharacterized protein	ENSBTAP00000031598	-9.52141
2010-09-01	septin-10	ENSBTAP00000048430	9.51882
C-MOS	Uncharacterized protein	ENSBTAP00000025483	-9.46774
PDLIM4	PDZ and LIM domain protein 4	AAI02622.1	9.43147
RAB25	Ras-related protein Rab-25	ENSBTAP00000025170	9.37488
SLC39A11	Zinc transporter ZIP11	ENSBTAP00000025078	9.3668
GMPS	guanine monphosphate synthetase	ENSBTAP00000017301	9.31628
STK38	serine/threonine-protein kinase 38	ENSBTAP00000015663	-9.31529
KIAA0141	hypothetical protein LOC513834	ENSBTAP00000011098	9.26406
MGC134574	Bos taurus family with sequence similarity 221, member A (FAM221A), mRNA.		9.25866
NEFH	neurofilament, heavy polypeptide	ENSBTAP00000029508	-9.22274
INSIG1	Insulin-induced gene 1 protein	ENSBTAP00000002084	9.18316
RGS16	Regulator of G-protein signaling 16	ENSBTAP00000005642	-9.17575
LARGE	like-glycosyltransferase	ENSBTAP00000029269	9.17389
LOC519132	serpin peptidase inhibitor, clade B like	ENSBTAP00000003805	-9.15153
GRAMD1C	GRAM domain containing 1C	ENSBTAP00000006545	9.02902
MMP25	matrix metallopeptidase 25	ENSBTAP00000021843	8.94678
ABCG5	ATP-binding cassette sub-family G member 5	ENSBTAP00000021768	8.92411
SLC1A5	neutral amino acid transporter B(0)	ENSBTAP00000018050	-8.90703
TMEM178B	transmembrane protein 178B		8.89134
SQLE	squalene monooxygenase	ENSBTAP00000007228	8.87879
QPRT	nicotinate-nucleotide pyrophosphorylase	ENSBTAP00000024072	8.87705
S100A11	protein S100-A11	ENSBTAP00000020148	8.81912
WNT6	wingless-type MMTV integration site family, member 6	ENSBTAP00000018592	8.78048
PRDX6	Peroxiredoxin-6	ENSBTAP00000006383	8.77001
STAC3	SH3 and cysteine rich domain 3	ENSBTAP00000024422	-8.75778
KPNA7	karyopherin alpha 7 (importin alpha 8)	ENSBTAP00000020894	-8.75472
LAMP1	Lysosome-associated membrane glycoprotein 1	ENSBTAP00000042536	8.75067
HYDIN	Uncharacterized protein	ENSBTAP00000005218	8.73416
QKI	protein quaking	ENSBTAP00000048511	8.73141
PARD3B	par-3 partitioning defective 3 homolog B (C. elegans)	ENSBTAP00000013618	8.69996
MYO1B	myosin-Ib	ENSBTAP00000014951	8.67604
PSAT1	phosphoserine aminotransferase	ENSBTAP00000018554	8.67355
ST14	suppression of tumorigenicity 14 (colon carcinoma)	ENSBTAP00000026272	8.64865
ZCCHC6	zinc finger, CCHC domain containing 6	ENSBTAP00000002277	-8.6412
LOC618541	uncharacterized LOC618541	XP_888452	8.61772
VOPP1	Vesicular, overexpressed in cancer, prosurvival protein 1	ENSBTAP00000016016	8.6146
PAG5	Bos taurus pregnancy-associated glycoprotein 5 (PAG5), mRNA.	AAC04678.1	8.56098
TNFAIP8	Tumor necrosis factor alpha-induced protein 8	ENSBTAP00000019342	8.5582
CALD1	non-muscle caldesmon	ENSBTAP00000018566	8.5221
ADAM19	disintegrin and metalloproteinase domain-containing protein 19	ENSBTAP00000005003	8.50608
GALK2	N-acetylgalactosamine kinase	ENSBTAP00000005236	8.50094
BAD	bcl2 antagonist of cell death	ENSBTAP00000016610	-8.48777
CD151	CD151 antigen	ENSBTAP00000026074	8.47738
CCNA1	Uncharacterized protein	ENSBTAP00000009579	-8.46619
GAS1	growth arrest-specific 1	XP_593294	-8.46225
ASAH1	Acid ceramidase	ENSBTAP00000014960	8.44616
HSPA12A	heat shock 70kDa protein 12A	ENSBTAP00000018304	-8.37565
FAM92A1	agilent:"Bos taurus family with sequence similarity 92, member A1 (FAM92A1), mRNA	ENSBTAP00000016972	8.37009
LGALS3	galectin-3	ENSBTAP00000041298	8.3257
MFN1	mitofusin 1	ENSBTAP00000013860	8.27945
SNAI1	zinc finger protein SNAI1	ENSBTAP00000019345	-8.27675
CALML5	calmodulin-like 5	ENSBTAP00000018403	8.27226
SCGN	secretagogin	ENSBTAP00000026544	-8.27081
GATA2	GATA binding protein 2	ENSBTAP00000026265	8.26891
KIFAP3	kinesin-associated protein 3	ENSBTAP00000023574	8.26487
SULT1E1	estrogen sulfotransferase	ENSBTAP00000015862	8.24375
DHCR7	7-dehydrocholesterol reductase	ENSBTAP00000021892	8.24287
PLEKHG4	pleckstrin homology domain containing, family G (with RhoGef domain) member 4	ENSBTAP00000028741	-8.21456
LOC101903496	F-box only protein 27-like		-8.2054
HSD17B7	3-keto-steroid reductase	ENSBTAP00000007841	8.1489
CD46	Bos taurus CD46 molecule, complement regulatory protein (CD46), transcript variant 5, mRNA.	ENSBTAP00000007108	8.14372
LOC782255	olfactory receptor 12-like	XP_001250884	8.12354
MYO5B	myosin VB	XP_591875	8.11359
PRDX1	Peroxiredoxin-1	ENSBTAP00000004751	8.11063
SCARB2	lysosome membrane protein 2	ENSBTAP00000014549	8.10136
SLC9A3R1	Na(+)/H(+) exchange regulatory cofactor NHE-RF1	ENSBTAP00000034568	8.08891
FLII	flightless I homolog (Drosophila)	ENSBTAP00000021517	8.06627
FADS2	Fatty acid desaturase 2	ENSBTAP00000020610	8.0262
LRRC8E	Leucine rich repeat containing 8 family, member EUncharacterized protein	ENSBTAP00000005636	8.0025
HNF4A	agilent:"Bos taurus hepatocyte nuclear factor 4, alpha (HNF4A), mRNA	ENSBTAP00000016078	7.96242
TPD52L1	tumor protein D52-like 1	ENSBTAP00000004332	7.94742
FAM154A	hypothetical protein LOC539526	ENSBTAP00000044966	-7.9313
HKDC1	hexokinase domain containing 1	ENSBTAP00000044680	7.92016
TMEM88	Transmembrane protein 88	ENSBTAP00000019555	7.91709
ALDH1A1	agilent:"Bos taurus aldehyde dehydrogenase 1 family, member A1 (ALDH1A1), mRNA	ENSBTAP00000010661	-7.91632
ALDH3A2	fatty aldehyde dehydrogenase	ENSBTAP00000050170	7.88986
GCLM	Glutamate--cysteine ligase regulatory subunit	ENSBTAP00000026855	7.8778
LOC100300510	Uncharacterized protein	ENSBTAP00000049298	7.87092
NIPAL1	NIPA-like domain containing 1	ENSBTAP00000012400	7.81867
CSRP2	Cysteine and glycine-rich protein 2	ENSBTAP00000017835	7.79739
GGH	Gamma-glutamyl hydrolase	ENSBTAP00000009917	7.78246
AOX1	aldehyde oxidase	ENSBTAP00000012827	7.77538
SH3D19	SH3 domain containing 19	ENSBTAP00000022368	7.77049
TKTL1	Transketolase-like protein 1	ENSBTAP00000036249	-7.75921
TFRC	transferrin receptor (p90, CD71)	ENSBTAP00000043726	-7.75772
GATM	Glycine amidinotransferase, mitochondrial	ENSBTAP00000007338	7.73688
SBF2	SET binding factor 2	AAI47988.1	7.71694
FBXO5	F-box only protein 5	ENSBTAP00000052733	-7.71142
HAL	Histidine ammonia-lyase	ENSBTAP00000021649	-7.70708
SLC44A2	Choline transporter-like protein 2	ENSBTAP00000003403	7.69124
H1FOO	histone H1oo	ENSBTAP00000002369	-7.69103
SFXN5	sideroflexin-5	ENSBTAP00000044550	7.67477
DAG1	dystroglycan 1 (dystrophin-associated glycoprotein 1)	ENSBTAP00000015385	7.66078
PLLP	plasmolipin	ENSBTAP00000049090	7.65503
ASRGL1	Bos taurus asparaginase like 1 (ASRGL1), mRNA.	ENSBTAP00000009073	7.60491
ELOVL1	elongation of very long chain fatty acids protein 1	ENSBTAP00000012940	7.60173
AMT	Aminomethyltransferase, mitochondrial	ENSBTAP00000002992	-7.59828
MYO1D	myosin-Id	ENSBTAP00000020634	7.5788
SP5	Sp5 transcription factor	ENSBTAP00000004166	-7.56339
IDI1	Isopentenyl-diphosphate Delta-isomerase 1	ENSBTAP00000005323	7.54136
clu	ClusterinClusterin beta chainClusterin alpha chain	ENSBTAP00000007324	7.51801
COL17A1	Collagen alpha-1(XVII) chain120 kDa linear IgA disease antigen homolog	ENSBTAP00000013271	-7.51505
MICALL2	MICAL-like protein 2	ENSBTAP00000003969	7.50644
MAFB	Uncharacterized protein	ENSBTAP00000004402	7.48727
EPAS1	endothelial PAS domain-containing protein 1	ENSBTAP00000004836	7.48621
ZP2	zona pellucida sperm-binding protein 2 precursor	ENSBTAP00000015289	-7.47101			*
SH3BGRL	SH3 domain-binding glutamic acid-rich-like protein	ENSBTAP00000013990	7.41037
PRPS1	Ribose-phosphate pyrophosphokinase 1	ENSBTAP00000026261	-7.35364
H2B	Histone H2B type 1	ENSBTAP00000039503	-7.35079
NUDT12	Peroxisomal NADH pyrophosphatase NUDT12	ENSBTAP00000039749	7.35024
LOC788610	Bos taurus hemoglobin, gamma 2 (LOC788610), mRNA.	ENSBTAP00000050256	-7.34236
LOC618367	Bos taurus uncharacterized LOC618367 (LOC618367), mRNA.	ENSBTAP00000036844	-7.33401
RAB3GAP2	RAB3 GTPase activating protein subunit 2 (non-catalytic)	ENSBTAP00000045024	7.32762
EIF4E3	eukaryotic translation initiation factor 4E type 3	ENSBTAP00000025111	7.3131
RIMKLB	ribosomal modification protein rimK-like family member B	ENSBTAP00000004262	7.29368
FAHD1	Fumarylacetoacetate hydrolase domain-containing protein 1	ENSBTAP00000044120	7.27633
C1QBP	Complement component 1 Q subcomponent-binding protein, mitochondrial	ENSBTAP00000013734	-7.25497
AIFM2	Apoptosis-inducing factor 2	ENSBTAP00000001550	7.25389
FAM115C	agilent:"Bos taurus family with sequence similarity 115, member C (FAM115C), mRNA	ENSBTAP00000007200	7.23479
KIAA1598	KIAA1598	ENSBTAP00000009971	7.23176
PRSS23	Serine protease 23	ENSBTAP00000020194	7.22684
SLC12A9	solute carrier family 12, member 9	ENSBTAP00000004493	7.20316
DUSP26	Dual specificity protein phosphatase 26	ENSBTAP00000021830	-7.18756
FDFT1	squalene synthase	ENSBTAP00000016504	7.18282
MGC152281	Bos taurus uncharacterized LOC507942 (MGC152281), mRNA.	ENSBTAP00000052206	7.17566
RNF34	E3 ubiquitin-protein ligase RNF34	ENSBTAP00000002986	-7.15449
CLN8	protein CLN8	ENSBTAP00000011319	7.152
ABCA3	ATP-binding cassette sub-family A member 3	ENSBTAP00000019840	7.15021
TRIM63	E3 ubiquitin-protein ligase TRIM63	ENSBTAP00000037722	-7.14661
FAM115A	agilent:"Bos taurus family with sequence similarity 115, member A (FAM115A), mRNA	ENSBTAP00000050827	7.13852
WLS	wntless homolog (Drosophila)	ENSBTAP00000017252	7.12703
Pld3	Phospholipase D3	ENSBTAP00000041666	7.11891
TMUB1	Transmembrane and ubiquitin-like domain-containing protein 1	ENSBTAP00000014915	7.11855
PLA2G4A	Cytosolic phospholipase A2Phospholipase A2Lysophospholipase	ENSBTAP00000017685	7.11187
SMPDL3A	acid sphingomyelinase-like phosphodiesterase 3a precursor	ENSBTAP00000028765	7.11167
DCXR	L-xylulose reductase	AAI42211.1	7.08321
KDELC1	KDEL motif-containing protein 1	ENSBTAP00000011692	7.07524
EPS8L1	EPS8-like 1	ENSBTAP00000012517	7.06929
DECR1	2,4-dienoyl-CoA reductase, mitochondrial	ENSBTAP00000026202	7.05263
LOC100140174	NKG2A-like	ENSBTAP00000006472	-7.04781
NCBP2	Nuclear cap-binding protein subunit 2	ENSBTAP00000011684	-6.99881
ATP6V0A4	ATPase, H+ transporting, lysosomal V0 subunit a4	ENSBTAP00000005588	6.99516
LOC538702	Bos taurus glycerol kinase 2-like (LOC538702), mRNA.	ENSBTAP00000049717	-6.98522
CNDP2	Cytosolic non-specific dipeptidase	ENSBTAP00000031070	6.97871
PTPN5	tyrosine-protein phosphatase non-receptor type 5	ENSBTAP00000026996	6.97773
MAP3K8	mitogen-activated protein kinase kinase kinase 8	ENSBTAP00000015413	-6.96944
RNF122	RING finger protein 122	ENSBTAP00000021827	-6.96891
BDH2	3-hydroxybutyrate dehydrogenase type 2	ENSBTAP00000003277	6.96835
ALX1	Uncharacterized protein	ENSBTAP00000019938	-6.95422
EFNB2	ephrin-B2	ENSBTAP00000035226	6.94937
DOC2B	double C2-like domains, beta	ENSBTAP00000035058	-6.94554
TTC9	tetratricopeptide repeat domain 9		6.92099
SCP2	non-specific lipid-transfer protein	ENSBTAP00000004879	6.91075
ATP12A	ATPase, H+/K+ transporting, nongastric, alpha polypeptide	ENSBTAP00000019264	6.91013
GPLD1	phosphatidylinositol-glycan-specific phospholipase D	ENSBTAP00000006557	6.90303
HOXA9	homeobox A9	ENSBTAP00000047628	-6.87962
LOC616308	Uncharacterized protein	ENSBTAP00000051925	-6.86501
PLEKHO2	pleckstrin homology domain-containing family O member 2	ENSBTAP00000011069	6.85222
NEBL	agilent:"Bos taurus nebulette (NEBL), mRNA		6.84833
SDC1	Syndecan-1	ENSBTAP00000014810	6.84477
EGFL8	epidermal growth factor-like protein 8	ENSBTAP00000005817	-6.84254
PCDHGC3	Bos taurus protocadherin gamma subfamily B, 4 (PCDHGB4), mRNA.	ENSBTAP00000023076	6.83747
JUP	Junction plakoglobin	ENSBTAP00000023522	6.83644
CYB5R3	NADH-cytochrome b5 reductase 3	ENSBTAP00000040254	6.82245
SCEL	sciellin	ENSBTAP00000043851	6.80156
FDPS	Farnesyl pyrophosphate synthase	ENSBTAP00000009272	6.79006
VEGFB	Vascular endothelial growth factor B	ENSBTAP00000018089	6.78781
RDH14	retinol dehydrogenase 14	ENSBTAP00000006933	6.7804
BTG4	B-cell translocation gene 4	ENSBTAP00000045646	-6.77535
CD84	CD84 molecule	ENSBTAP00000052215	6.75772
IL6	Interleukin-6	ENSBTAP00000019865	-6.74596
GDF9	Growth/differentiation factor 9	ENSBTAP00000012476	-6.74509			*
WTIP	Wilms tumor 1 interacting protein	ENSBTAP00000010314	6.74159
PTPLA	protein tyrosine phosphatase-like (proline instead of catalytic arginine), member A	ENSBTAP00000044220	6.7088
AHNAK	AHNAK nucleoprotein	ENSBTAP00000048477	6.70142
NID1	nidogen 1	ENSBTAP00000009531	6.69833
LOC100140788	zinc finger protein 596-like	ENSBTAP00000008008	-6.69339
GOT1L1	Putative aspartate aminotransferase, cytoplasmic 2	ENSBTAP00000021864	6.67584
TRPV1	transient receptor potential cation channel, subfamily V, member 1	ENSBTAP00000025131	-6.67401
ACSL3	acyl-CoA synthetase long-chain family member 3	ENSBTAP00000022939	6.66405
igfbp3	Insulin-like growth factor-binding protein 3	ENSBTAP00000047769	6.63667
ENPP1	ectonucleotide pyrophosphatase/phosphodiesterase 1	ENSBTAP00000053402	6.60358
MTMR11	myotubularin related protein 11	ENSBTAP00000016579	6.5967
EPHX2	epoxide hydrolase 2	ENSBTAP00000020272	6.59396
ITGAE	Uncharacterized protein	ENSBTAP00000020307	-6.57922
JDP2	Uncharacterized protein	ENSBTAP00000012436	6.56388
NEFL	Neurofilament light polypeptide	ENSBTAP00000029264	-6.55929
FAT1	FAT tumor suppressor homolog 1 (Drosophila)	ENSBTAP00000027527	6.55145
FABP5	fatty acid binding protein 5 (psoriasis-associated)	NP_776740	6.50707
B4GALT3	beta-1,4-galactosyltransferase 3	ENSBTAP00000049355	6.50132
MGC160092	Bos taurus acyl-CoA thioesterase 4 (ACOT4), mRNA.	ENSBTAP00000003683	6.46279
LOC504548	ubiquitin D-like	XP_580689	6.43981
CBR3	carbonyl reductase	ENSBTAP00000024873	-6.43938
SLC6A20	Bos taurus solute carrier family 6 (proline IMINO transporter), member 20 (SLC6A20), mRNA.	ENSBTAP00000041891	6.4293
MOCOS	molybdenum cofactor sulfurase	ENSBTAP00000045753	6.42926
LOC786377	Uncharacterized protein	ENSBTAP00000000458	-6.4094
ID3	DNA-binding protein inhibitor ID-3	ENSBTAP00000019148	-6.39977
THEM4	thioesterase superfamily member 4	ENSBTAP00000043816	6.39558
ROCK2	rho-associated protein kinase 2	ENSBTAP00000007691	-6.39112
TMEM86A	transmembrane protein 86A	Q3MHQ7	6.37747
OSR1	Protein odd-skipped-related 1	Q08DS3	-6.37416
CAMK2D	Calcium/calmodulin-dependent protein kinase type II subunit delta	ENSBTAP00000019230	6.36845
ALDH4A1	Delta-1-pyrroline-5-carboxylate dehydrogenase, mitochondrial	ENSBTAP00000020285	6.36699
SLC43A3	solute carrier family 43 member 3	ENSBTAP00000013267	6.35607
MT1E	metallothionein 1E	ENSBTAP00000043756	6.3488
LOC100847738	Uncharacterized protein	ENSBTAP00000038843	-6.34371
PPM1H	protein phosphatase, Mg2+/Mn2+ dependent, 1H	ENSBTAP00000015736	6.34071
SLC7A11	solute carrier family 7 (anionic amino acid transporter light chain, xc- system), member 11	ENSBTAP00000045300	6.33481
CCSAP	centriole, cilia and spindle-associated protein		-6.3346
EDEM1	ER degradation-enhancing alpha-mannosidase-like 1	ENSBTAP00000017152	6.3326
AIFM1	apoptosis-inducing factor, mitochondrion-associated, 1	ENSBTAP00000008987	6.30863
IL33	interleukin-33	ENSBTAP00000024412	6.30155
LTBR	tumor necrosis factor receptor superfamily member 3	ENSBTAP00000020355	6.2981
MYO18B	myosin XVIIIB	ENSBTAP00000000932	6.28808
GGCT	Gamma-glutamylcyclotransferase	Q32LE4	6.27987
MGC157237	Bos taurus uncharacterized LOC511175 (MGC157237), mRNA.	ENSBTAP00000049166	-6.26926
CTSL1	cathepsin L1	ENSBTAP00000000962	6.2543
CYFIP2	cytoplasmic FMR1 interacting protein 2	ENSBTAP00000011735	6.25281
VDAC2	Voltage-dependent anion-selective channel protein 2	ENSBTAP00000017251	6.23453
MGST2	Microsomal glutathione S-transferase 2	ENSBTAP00000029028	6.2296
DUSP1	dual specificity protein phosphatase 1	ENSBTAP00000018411	-6.22935
H2B	Histone H2B type 1	ENSBTAP00000048201	-6.20834
TPPP3	Tubulin polymerization-promoting protein family member 3	ENSBTAP00000026407	6.18005
TEC	tec protein tyrosine kinase	ENSBTAP00000043974	6.15142
FOXO4	forkhead box protein O4	ENSBTAP00000006418	-6.13491
KLF4	Krueppel-like factor 4	ENSBTAP00000027125	-6.12574
PERP	PERP, TP53 apoptosis effector	ENSBTAP00000026774	6.12497
HMGCR	3-hydroxy-3-methylglutaryl-Coenzyme A reductase	ENSBTAP00000010315	6.09663
ELL2	Uncharacterized protein	ENSBTAP00000009487	-6.08556
AIF1	Allograft inflammatory factor 1	ENSBTAP00000027388	6.08454
POLR1C	DNA-directed RNA polymerases I and III subunit RPAC1	ENSBTAP00000025246	-6.07987			*
RHBDL2	rhomboid-related protein 2	ENSBTAP00000052684	6.07224
HOXA11	Uncharacterized protein	ENSBTAP00000019611	-6.06593
KLF9	Kruppel-like factor 9	ENSBTAP00000021593	-6.0649
PDYN	proenkephalin-B preproprotein	ENSBTAP00000055430	6.05265
LSS	lanosterol synthase	ENSBTAP00000025201	6.05246
GALNT12	polypeptide N-acetylgalactosaminyltransferase 12	ENSBTAP00000011895	6.04895
CRELD2	Cysteine-rich with EGF-like domain protein 2	Q2KIT5	6.04204
TCEAL4	Uncharacterized protein	ENSBTAP00000011172	6.04062
TMPRSS4	transmembrane protease serine 4	ENSBTAP00000051578	6.04051
TMEM135	transmembrane protein 135	ENSBTAP00000007209	6.00745
B3GNT2	UDP-GlcNAc:betaGal beta-1,3-N-acetylglucosaminyltransferase 2	ENSBTAP00000045821	6.00741
PPP1R14C	protein phosphatase 1, regulatory (inhibitor) subunit 14C	ENSBTAP00000048703	-6.00578
DHDH	Trans-1,2-dihydrobenzene-1,2-diol dehydrogenase	ENSBTAP00000040682	6.00557
AKR1B1	aldose reductase	ENSBTAP00000013082	6.00193
H2B	Histone H2B	ENSBTAP00000053002	-5.99071
LDHA	L-lactate dehydrogenase A chain	ENSBTAP00000011447	5.98881
SYNE1	spectrin repeat containing, nuclear envelope 1	ENSBTAP00000012328	-5.97818
PDCL2	Phosducin-like protein 2	ENSBTAP00000050551	-5.97045
KIF15	Uncharacterized protein	XP_614710	-5.96033
ATP8A1	probable phospholipid-transporting ATPase IA	ENSBTAP00000014818	5.95015
SRPX	sushi-repeat-containing protein, X-linked	ENSBTAP00000005604	-5.93697
EPCAM	epithelial cell adhesion molecule precursor	ENSBTAP00000008487	5.9337
FUT8	alpha-(1,6)-fucosyltransferase	ENSBTAP00000026406	5.93116
CCDC68	coiled-coil domain containing 68	ENSBTAP00000010727	5.92796
PKIA	cAMP-dependent protein kinase inhibitor alpha	ENSBTAP00000010711	5.92417
HENMT1	HEN1 methyltransferase homolog 1 (Arabidopsis)	ENSBTAP00000011142	-5.91832
VPS36	vacuolar protein-sorting-associated protein 36	ENSBTAP00000005646	5.91783
SUSD4	sushi domain-containing protein 4	ENSBTAP00000027951	5.8948
MGC148328	Bos taurus uncharacterized LOC783058 (MGC148328), mRNA.	ENSBTAP00000053966	-5.89157
BAMBI	BMP and activin membrane-bound inhibitor homolog	ENSBTAP00000003960	-5.88233
AGPAT3	1-acyl-sn-glycerol-3-phosphate acyltransferase gamma	ENSBTAP00000027260	5.85484
CPD	carboxypeptidase D	ENSBTAP00000016421	5.84638
ALG10	asparagine-linked glycosylation 10 homolog (yeast, alpha-1,2-glucosyltransferase)	ENSBTAP00000040876	5.83747
KRT15	agilent:"Bos taurus keratin 15 (KRT15), mRNA	ENSBTAP00000006445	-5.83254
FZD5	frizzled family receptor 5	ENSBTAP00000041785	5.82774
bta-mir-147	Bos taurus chromosome 10 open reading frame, human C15orf48 (C10H15orf48), mRNA.	ENSBTAP00000005987	-5.81712
TMEM231	Transmembrane protein 231	ENSBTAP00000020510	-5.80317
LCP1	plastin-2	ENSBTAP00000009308	5.78841
PPP2R2C	protein phosphatase 2, regulatory subunit B, gamma	ENSBTAP00000042335	5.77067
TMEM22	transmembrane protein 22	ENSBTAP00000004988	5.75384
NUCB2	nucleobindin-2	ENSBTAP00000023221	5.73934
RNH1	agilent:"Bos taurus ribonuclease/angiogenin inhibitor 1 (RNH1), mRNA	AAI02769.1	5.73809
COL18A1	collagen alpha-1(XVIII) chain	ENSBTAP00000034542	5.73325
PAK1	Serine/threonine-protein kinase PAK 1	ENSBTAP00000013448	5.73178
ENPP5	ectonucleotide pyrophosphatase/phosphodiesterase 5 (putative)	ENSBTAP00000052332	5.72777
KCNK7	Bos taurus potassium channel, subfamily K, member 7 (KCNK7), mRNA.	ENSBTAP00000014309	5.71791
LPHN2	latrophilin-2 precursor	ENSBTAP00000016334	5.70766
S100A16	Protein S100-A16	ENSBTAP00000018877	5.70259
PLK3	serine/threonine-protein kinase PLK3	ENSBTAP00000008055	-5.69638
PYCR2	Pyrroline-5-carboxylate reductase 2	ENSBTAP00000000047	-5.69284
LONP2	Lon protease homolog 2, peroxisomal	ENSBTAP00000014427	5.68789
TLN2	talin 2	XP_606666	5.68654
RNPEP	aminopeptidase B	ENSBTAP00000018242	5.68037
NUDT10	nudix (nucleoside diphosphate linked moiety X)-type motif 10	AAX46684.1	-5.66923
CORO7	coronin-7	ENSBTAP00000012121	5.668
TPI1	Triosephosphate isomerase	ENSBTAP00000026358	5.66553
KLF15	Krueppel-like factor 15	ENSBTAP00000041248	5.6646
TNIP1	TNFAIP3-interacting protein 1	ENSBTAP00000016836	5.66008
OLFML2B	Olfactomedin-like protein 2B	ENSBTAP00000015933	5.63774
FAM89A	Protein FAM89A		-5.63721
TXNDC12	Thioredoxin domain-containing protein 12	ENSBTAP00000014645	5.63307
BRSK2	BR serine/threonine kinase 2	ENSBTAP00000023759	5.62936
RDH11	retinol dehydrogenase 11 (all-trans/9-cis/11-cis)	ENSBTAP00000002535	5.62265
CASK	peripheral plasma membrane protein CASK	ENSBTAP00000026825	5.62104
HHIP	hedgehog-interacting protein	ENSBTAP00000021390	-5.59928
ACLY	ATP-citrate synthase	ENSBTAP00000022258	5.59297
SORD	Sorbitol dehydrogenase	ENSBTAP00000035716	5.5905
CARNS1	carnosine synthase 1	ENSBTAP00000023529	5.58806
SFMBT2	Scm-like with four mbt domains 2	ENSBTAP00000007770	-5.58363
MYF5	Myogenic factor 5	ENSBTAP00000038425	-5.57646
DAP	Bos taurus death-associated protein (DAP), mRNA.	ENSBTAP00000008327	5.55667
PKM2	Bos taurus pyruvate kinase, muscle (PKM), mRNA.	ENSBTAP00000044619	5.54723
ARID3A	AT rich interactive domain 3A (BRIGHT-like)	ENSBTAP00000011354	5.54554
DCLK1	doublecortin-like kinase 1	ENSBTAP00000050463	5.54539
PLAGL1	zinc finger protein PLAGL1	ENSBTAP00000037548	-5.53979
IFI27L2	Interferon alpha-inducible protein 27-like protein 2	ENSBTAP00000004098	5.53584
HIST1H1D	histone cluster 1, H1d	ENSBTAP00000051256	-5.5219
ENSBTAG00000046839	Uncharacterized protein		5.52132
FBLN2	fibulin 2	ENSBTAP00000005240	5.51764
RHOU	Rho-related GTP-binding protein RhoU	ENSBTAP00000024876	5.50058
ERP44	Endoplasmic reticulum resident protein 44	ENSBTAP00000012930	5.48204
CETN4	centrin 4	ENSBTAP00000021491	-5.47717
PTTG1	Bos taurus pituitary tumor-transforming 1 (PTTG1), mRNA.	ENSBTAP00000016162	-5.47712
FAM43A	family with sequence similarity 43, member A	ENSBTAP00000051061	-5.47432
LOXL2	lysyl oxidase homolog 2	ENSBTAP00000008159	5.46911
MARCH9	membrane-associated ring finger (C3HC4) 9	ENSBTAP00000022483	5.46825
COX1	cytochrome c oxidase subunit I	ENSBTAP00000053147	5.46615
NUDT16	agilent:"Bos taurus nudix (nucleoside diphosphate linked moiety X)-type motif 16 (NUDT16), mRNA	ENSBTAP00000049112	5.45706
ZMAT3	zinc finger, matrin-type 3	ENSBTAP00000016535	5.4512
TCIRG1	T-cell, immune regulator 1, ATPase, H+ transporting, lysosomal V0 subunit A3	ENSBTAP00000000367	5.44446
LRRN5	leucine rich repeat neuronal 2	ENSBTAP00000034140	5.44147
PJA2	E3 ubiquitin-protein ligase Praja-2	ENSBTAP00000028884	5.43396
ATP8B1	ATPase, aminophospholipid transporter, class I, type 8B, member 1	ENSBTAP00000007542	5.43162
KLF6	KLF6 protein; Uncharacterized protein	ENSBTAP00000020207	5.42761
OOSP1	Oocyte-secreted protein 1	ENSBTAP00000039023	-5.42492
SIL1	Nucleotide exchange factor SIL1	ENSBTAP00000045075	5.42446
SC4MOL	Bos taurus methylsterol monooxygenase 1 (MSMO1), mRNA.	ENSBTAP00000003991	5.41636
PDE9A	phosphodiesterase 9A	ENSBTAP00000029195	5.41032
ZNF394	zinc finger protein 394	ENSBTAP00000021549	-5.40732
RCN1	reticulocalbin 1, EF-hand calcium binding domain	AAI34457.1	5.40611
TICRR	TOPBP1-interacting checkpoint and replication regulator	ENSBTAP00000003143	5.39878
TAGLN2	Transgelin-2	ENSBTAP00000002674	5.3966
EGFL7	epidermal growth factor-like protein 7	ENSBTAP00000040380	5.39604
NNT	NAD(P) transhydrogenase, mitochondrial	ENSBTAP00000015769	-5.38572
HIST1H2BI	histone cluster 1, H2bi	ENSBTAP00000027308	-5.3855
LMO2	Rhombotin-2	ENSBTAP00000009126	-5.38532
LHX8	LIM homeobox 8	ENSBTAP00000025544	-5.38386
MGC139367	Bos taurus chromosome 11 open reading frame, human C2orf18 (C11H2orf18), mRNA.	ENSBTAP00000024978	5.37947
SLC38A2	agilent:"Bos taurus solute carrier family 38, member 2 (SLC38A2), mRNA	ENSBTAP00000014749	5.37224
BACE1	Beta-secretase 1	ENSBTAP00000039837	5.36697
FLJ11259	Bos taurus DNA-damage regulated autophagy modulator 1 (DRAM1), mRNA.	ENSBTAP00000022976	-5.36276
C5H12orf75	chromosome 12 open reading frame 75		5.35799
FSHR	follicle-stimulating hormone receptor precursor	ENSBTAP00000048971	5.35192
celsr1	cadherin, EGF LAG seven-pass G-type receptor 1 (flamingo homolog, Drosophila)	ENSBTAP00000010571	5.35117
FH	fumarate hydratase, mitochondrial	ENSBTAP00000028902	5.35086
MOSPD1	Motile sperm domain-containing protein 1	ENSBTAP00000018489	-5.34195
GALNT2	UDP-N-acetyl-alpha-D-galactosamine:polypeptide N-acetylgalactosaminyltransferase 2 (GalNAc-T2)	ENSBTAP00000006404	5.32737
KLHL8	kelch-like 8 (Drosophila)	ENSBTAP00000003191	-5.32605
MLH1	Uncharacterized protein	ENSBTAP00000022288	5.32328
SNRPA	U1 spliceosomal RNA	ENSBTAP00000011963	-5.31724
DSG3	Uncharacterized protein	ENSBTAP00000002538	5.29641
ZNF383	zinc finger protein 383	ENSBTAP00000024544	-5.28288
TMEM106B	Transmembrane protein 106B	ENSBTAP00000026319	5.28262
GSTM3	glutathione S-transferase mu 3	ENSBTAP00000016865	-5.28181
PALLD	agilent:"Bos taurus palladin, cytoskeletal associated protein, mRNA (cDNA clone IMAGE:8120568), partial cds.	ENSBTAP00000001432	5.2812
NAAA	N-acylethanolamine-hydrolyzing acid amidase	ENSBTAP00000025945	5.26954
SREBF2	sterol regulatory element binding transcription factor 2	ENSBTAP00000018956	5.26427
MPV17L2	Mpv17-like protein 2	ENSBTAP00000036320	5.26258
FKBP9	Peptidyl-prolyl cis-trans isomerase FKBP9	ENSBTAP00000033613	5.25279
HIST1H2BG homologue	histone cluster 1, H2bg	ENSBTAP00000038073	-5.2434
MPHOSPH6	M-phase phosphoprotein 6	ENSBTAP00000012848	-5.24195
AGPAT5	1-acyl-sn-glycerol-3-phosphate acyltransferase epsilon	ENSBTAP00000006476	-5.22745
MAL2	Protein MAL2	ENSBTAP00000015638	5.2218
IKBIP	Inhibitor of nuclear factor kappa-B kinase-interacting protein	ENSBTAP00000028864	5.20904
ADH6	alcohol dehydrogenase 6	ENSBTAP00000009191	5.20378
EMX2	Homeobox protein EMX2	ENSBTAP00000003937	-5.19953
CTDP1	CTD (carboxy-terminal domain, RNA polymerase II, polypeptide A) phosphatase, subunit 1	ENSBTAP00000046278	-5.19864
PI4K2B	phosphatidylinositol 4-kinase type 2-beta	ENSBTAP00000044532	5.19767
ASPH	Aspartyl/asparaginyl beta-hydroxylase	ENSBTAP00000021267	-5.17987
YBEY	agilent:"Bos taurus ybeY metallopeptidase (putative) (YBEY), mRNA	ENSBTAP00000004104	5.17866
TP73	tumor protein p73	ENSBTAP00000007643	5.17821
CYP4A22	cytochrome P450, family 4, subfamily A, polypeptide 22	ENSBTAP00000017936	-5.16402
GRAP	GRB2-related adapter protein	ENSBTAP00000041340	5.16374
NIN	ninein (GSK3B interacting protein)		5.15985
MAML2	agilent:"Rep: Mastermind-like protein 2 - Bos taurus (Bovine), complete	ENSBTAP00000051992	5.15844
NUPR1	nuclear protein 1	ENSBTAP00000023981	5.13505
CXCR4	C-X-C chemokine receptor type 4	ENSBTAP00000001406	-5.13291
HEXA	Beta-hexosaminidase subunit alpha	ENSBTAP00000017261	5.10095
PRP	Bos taurus prion protein (PRNP), transcript variant 2, mRNA.	ENSBTAP00000043233	-5.09105
LOC526915	histone cluster 1, H2bh-like	ENSBTAP00000048099	-5.08661
P4HA2	prolyl 4-hydroxylase subunit alpha-2 isoform 2	AAI03334.1	5.0865
BCAR4	breast cancer anti-estrogen resistance 4		-5.08593
DPYS	dihydropyrimidinase	ENSBTAP00000029176	5.08311
KIF21A	agilent:"Bos taurus kinesin family member 21A (KIF21A), mRNA	ENSBTAP00000006351	5.07491
CDYL2	chromodomain Y-like protein 2	ENSBTAP00000022750	5.06124
PNPLA2	patatin-like phospholipase domain-containing protein 2	ENSBTAP00000029866	5.05899
ATP6AP1	Bos taurus ATPase, H+ transporting, lysosomal accessory protein 1 (ATP6AP1), mRNA.	ENSBTAP00000016073	5.03938
NRBP2	nuclear receptor binding protein 2	ENSBTAP00000010627	5.03865
SPAG5	Uncharacterized protein	ENSBTAP00000017417	-5.03535
CPEB3	cytoplasmic polyadenylation element binding protein 3	ENSBTAP00000013178	5.02849
MYLK	myosin light chain kinase, smooth muscle	ENSBTAP00000019385	5.02331
TWIST1	twist homolog 1 (Drosophila)	XP_001250358	-5.01941
CYP11A1	cholesterol side-chain cleavage enzyme, mitochondrial precursor	ENSBTAP00000009106	5.01761
LOC614206	Uncharacterized protein	ENSBTAP00000048046	-5.00162
GOLGA4	golgin A4	ENSBTAP00000022033	4.98947
TMTC2	transmembrane and tetratricopeptide repeat containing 2	ENSBTAP00000003752	-4.98358
IPP	intracisternal A particle-promoted polypeptide	ENSBTAP00000031351	4.97441
BOVAGGRUS	Bos taurus podoplanin (PDPN), mRNA.	ENSBTAP00000002341	4.9702
SKAP2	Src kinase-associated phosphoprotein 2	ENSBTAP00000043366	4.9615
CLSTN2	calsyntenin 2	ENSBTAP00000011480	4.96093
SNX10	Sorting nexin-10	ENSBTAP00000002383	4.95656
SOX2	SRY (sex determining region Y)-box 2	ENSBTAP00000015411	-4.94079
LOC508238	Uncharacterized protein	ENSBTAP00000048393	-4.93324
CCRN4L	nocturnin	ENSBTAP00000007876	-4.93115
EID3	Bos taurus EP300 interacting inhibitor of differentiation 3 (EID3)	NP_001093782	-4.92747
SUSD1	sushi domain containing 1	ENSBTAP00000041372	4.92378
CLMN	calmin (calponin-like, transmembrane)	ENSBTAP00000026533	4.91657
PADI4	peptidyl arginine deiminase, type IV	ENSBTAP00000015991	4.91623
S100A14	Protein S100-A14	ENSBTAP00000028498	4.90682
GRP78	Uncharacterized protein	ENSBTAP00000052422	4.90088
ZMIZ1	zinc finger, MIZ-type containing 1	ENSBTAP00000025717	4.8944
NUCKS1	Nuclear ubiquitous casein and cyclin-dependent kinases substrate	ENSBTAP00000049804	4.89431
CREB3L2	cAMP responsive element binding protein 3-like 2	ENSBTAP00000020987	4.88861
STEAP1	Uncharacterized protein	ENSBTAP00000020911	-4.88625
MRS2	magnesium transporter MRS2 homolog, mitochondrial	ENSBTAP00000006554	-4.87923
EFNA4	ephrin-A4	ENSBTAP00000033875	4.87769
IARS2	isoleucyl-tRNA synthetase 2, mitochondrial	AAI02831.1	4.8728
YPEL5	Protein yippee-like 5	ENSBTAP00000032456	-4.87211
C25H16orf11	chromosome 16 open reading frame 11	ENSBTAP00000049657	4.86277
HOXA10	homeobox A10	AAI49227.1	-4.85475
LOC100336807	myeloid-associated differentiation marker-like		4.85272
LIX1	limb expression 1	ENSBTAP00000034851	-4.84957
GART	agilent:"Bos taurus phosphoribosylglycinamide formyltransferase, phosphoribosylglycinamide synthetase, phosphoribosylaminoimidazole synthetase (GART), mRNA	ENSBTAP00000012108	-4.84524
C18H19orf33	chromosome 19 open reading frame 33	ENSBTAP00000042323	4.84402
HIVEP2	human immunodeficiency virus type I enhancer binding protein 2	ENSBTAP00000001526	4.83847
RIN2	ras and Rab interactor 2	ENSBTAP00000051776	-4.82931
SNX22	sorting nexin-22	ENSBTAP00000022377	-4.82453
SSX5	protein SSX5	ENSBTAP00000042576	-4.82335
PITX2	pituitary homeobox 2	ENSBTAP00000011939	-4.82048
LMO7	LIM domain only protein 7	ENSBTAP00000014167	4.80723
SPG20	Spartin	ENSBTAP00000010577	4.79943
NAALAD2	N-acetylated alpha-linked acidic dipeptidase 2	ENSBTAP00000000354	4.79876
GNAS	Guanine nucleotide-binding protein G(s) subunit alpha isoforms short	ENSBTAP00000023246	4.79651
C9H6orf58	chromosome 6 open reading frame 58	ENSBTAP00000022806	4.7955
CCNB1	G2/mitotic-specific cyclin-B1	ENSBTAP00000025670	-4.79441
ACADS	short-chain specific acyl-CoA dehydrogenase, mitochondrial precursor	ENSBTAP00000009844	4.78696
NT5E	Bos taurus 5'-nucleotidase, ecto (CD73) (NT5E), mRNA.	AAI14094.1	4.78506
PHF13	PHD finger protein 13	ENSBTAP00000020441	-4.7849
CHST1	carbohydrate sulfotransferase 1	ENSBTAP00000004844	4.78174
HSD17B11	estradiol 17-beta-dehydrogenase 11	ENSBTAP00000008272	4.77614
HIST2H2AC	histone H2A type 2-C	ENSBTAP00000043357	-4.76776
AGPAT1	1-acyl-sn-glycerol-3-phosphate acyltransferase alpha	ENSBTAP00000005821	4.76722
GAD1	Glutamate decarboxylase 1	ENSBTAP00000009547	-4.76103
HIST1H2BL human orthologue	Uncharacterized protein	ENSBTAP00000005884	-4.75875
NPC1	Niemann-Pick C1 protein	ENSBTAP00000020219	4.75762
MFN2	mitofusin 2	ENSBTAP00000043671	4.75629
RBM24	RNA-binding protein 24	ENSBTAP00000038290	-4.75335
C10H15orf23	agilent:"Bos taurus chromosome 10 open reading frame, human C15orf23 (C10H15orf23), mRNA	ENSBTAP00000050471	-4.75246
GRK5	G protein-coupled receptor kinase 5	ENSBTAP00000010492	4.75012
HPRT1	Hypoxanthine-guanine phosphoribosyltransferase	ENSBTAP00000019547	-4.74152
OSTM1	Bos taurus osteopetrosis associated transmembrane protein 1 (OSTM1), mRNA.	ENSBTAP00000013370	4.73588
ATP11C	ATPase, class VI, type 11C	ENSBTAP00000021914	-4.73517
LOC538060	agilent:"Bos taurus aldo-keto reductase family 1, member C1 (dihydrodiol dehydrogenase 1; 20-alpha (3-alpha)-hydroxysteroid dehydrogenase)-like (LOC538060), mRNA	ENSBTAP00000038801	4.73046
CXCL14	C-X-C motif chemokine 14	ENSBTAP00000008803	-4.71117
LOC785540	agilent:"PREDICTED: Bos taurus cytochrome P450 2C21-like, transcript variant 1 (LOC785540), mRNA	ENSBTAP00000034278	-4.70623
PSPH	Phosphoserine phosphatase	ENSBTAP00000017392	4.70245
FXYD3	FXYD domain-containing ion transport regulator 3	ENSBTAP00000047552	4.70115
PGPEP1L	pyroglutamyl-peptidase I-like	ENSBTAP00000028693	-4.69789
SH3BP5	SH3-domain binding protein 5 (BTK-associated)	ENSBTAP00000031768	4.69768
NUDT11	Bos taurus nudix (nucleoside diphosphate linked moiety X)-type motif 11 (NUDT11), mRNA.	ENSBTAP00000049572	-4.69764
SRXN1	sulfiredoxin 1	ENSBTAP00000014499	4.69728
DAK	bifunctional ATP-dependent dihydroxyacetone kinase/FAD-AMP lyase (cyclizing)	ENSBTAP00000024227	4.69673
GPR1	G protein-coupled receptor 1	ENSBTAP00000041629	4.69475
ANO4	Anoctamin-4	ENSBTAP00000005430	4.69391
PFKFB4	6-phosphofructo-2-kinase/fructose-2,6-biphosphatase 4	ENSBTAP00000008887	-4.69366
RBKS	Uncharacterized protein	ENSBTAP00000041897	4.69338
PCAF	Uncharacterized protein	ENSBTAP00000000994	-4.68811
KRT5	keratin, type II cytoskeletal 5	ENSBTAP00000021456	-4.67122
GPR19	probable G-protein coupled receptor 19	ENSBTAP00000015870	-4.66888
GATA3	Trans-acting T-cell-specific transcription factor GATA-3	ENSBTAP00000022908	4.66771
RBM20	RNA binding motif protein 20	ENSBTAP00000043544	-4.65962
LRRC42	Leucine-rich repeat-containing protein 42	ENSBTAP00000040839	-4.65392
NQO1	NAD(P)H dehydrogenase	ENSBTAP00000032251	4.64814
BEX2	Bos taurus brain expressed X-linked 2 (BEX2), mRNA.	ENSBTAP00000018283	4.64539
CTNS	Cystinosin	ENSBTAP00000049590	4.64263
MMACHC	Methylmalonic aciduria and homocystinuria type C protein homolog	ENSBTAP00000022638	-4.63767
TECTB	tectorin beta	ENSBTAP00000043389	-4.63734
DNASE2	deoxyribonuclease-2-alpha precursor	ENSBTAP00000007993	4.63398
GABARAPL1	Gamma-aminobutyric acid receptor-associated protein-like 1	ENSBTAP00000047993	-4.63324
MGC157408	pregnancy-associated glycoprotein	ENSBTAP00000007506	4.62862
LRRC1	leucine rich repeat containing 1	ENSBTAP00000023310	4.6202
KLK10	kallikrein-10	ENSBTAP00000031726	4.61862
LRP5	Uncharacterized protein	ENSBTAP00000007756	4.61762
IQCB1	IQ calmodulin-binding motif-containing protein 1	ENSBTAP00000017379	-4.61127
CMPK2	cytidine monophosphate (UMP-CMP) kinase 2, mitochondrial	ENSBTAP00000026613	4.60738
GNPDA1	Glucosamine-6-phosphate isomerase 1	ENSBTAP00000010347	4.60613
DAB2	disabled homolog 2, mitogen-responsive phosphoprotein (Drosophila)	ENSBTAP00000021501	4.60267
SH2B3	SH2B adaptor protein 3	ENSBTAP00000029616	4.59736
SDS	L-serine dehydratase/L-threonine deaminase	ENSBTAP00000042524	-4.59501
NDRG1	protein NDRG1	ENSBTAP00000000950	-4.59375
PIPOX	Peroxisomal sarcosine oxidase	ENSBTAP00000010444	-4.59029
CITED1	Cbp/p300-interacting transactivator 1	AAI02726.1	4.58745
AKTIP	AKT interacting protein	ENSBTAP00000021617	4.58623
LEPROT	Leptin receptor gene-related protein	ENSBTAP00000007762	4.58133
CROT	peroxisomal carnitine O-octanoyltransferase	ENSBTAP00000028699	-4.57726
SOD1	Superoxide dismutase [Cu-Zn]	ENSBTAP00000032384	4.57477
EMG1	Uncharacterized protein	ENSBTAP00000017445	-4.57155
SLCO4C1	solute carrier organic anion transporter family, member 4C1	ENSBTAP00000021761	4.57078
MTMR1	myotubularin related protein 1	ENSBTAP00000012726	4.56461
TMEM192	transmembrane protein 192	ENSBTAP00000046602	4.56388
TIPARP	TCDD-inducible poly(ADP-ribose) polymerase	ENSBTAP00000016071	4.56311
LOC101907333	uncharacterized LOC101907333	ENSBTAP00000044924	-4.5616
KIDINS220	kinase D-interacting substrate, 220kDa		4.54955
LOC786987	protein C19orf12 homolog-like	ENSBTAP00000035539	4.54955
PIM1	Proto-oncogene serine/threonine-protein kinase pim-1	ENSBTAP00000000511	-4.53811
LIN7C	Protein lin-7 homolog C	ENSBTAP00000001914	-4.53472
TCAM1	Bos taurus testicular cell adhesion molecule 1 (TCAM1), mRNA.	ENSBTAP00000034654	-4.53241
PAG4	pregnancy-associated glycoprotein 4	ENSBTAP00000030169	4.5302
PPP2R3C	Serine/threonine-protein phosphatase 2A regulatory subunit B'' subunit gamma	ENSBTAP00000012770	-4.52686
COBLL1	cordon-bleu WH2 repeat protein-like 1	ENSBTAP00000007231	4.5256
ZP4	Zona pellucida sperm-binding protein 4Processed zona pellucida sperm-binding protein 4	ENSBTAP00000036829	-4.52281			*
TSPAN12	Tetraspanin-12	ENSBTAP00000020385	4.52276
BRD8	bromodomain containing 8	ENSBTAP00000011535	-4.52014
WNK4	WNK lysine deficient protein kinase 4	ENSBTAP00000026519	-4.51944
AK4	Adenylate kinase isoenzyme 4, mitochondrial	ENSBTAP00000040941	-4.51924
LOC100301250	RAP2C, member of RAS oncogene family pseudogene		4.50944
LYZ1	Lysozyme C-1	ENSBTAP00000015846	4.50657
BCHE	Cholinesterase	ENSBTAP00000014794	-4.50204
CHEK1	serine/threonine-protein kinase Chk1	ENSBTAP00000023380	-4.50038
H2B	agilent:"Bos taurus histone H2B-like (H2B), mRNA	ENSBTAP00000042634	-4.49317
MET	hepatocyte growth factor receptor precursor	ENSBTAP00000008102	4.48626
ME2	NAD-dependent malic enzyme, mitochondrial	ENSBTAP00000021641	4.48439
LYPLA2	acyl-protein thioesterase 2	ENSBTAP00000049070	4.48207
FOXR1	forkhead box R1	ENSBTAP00000019450	-4.47806
YPEL2	Protein yippee-like 2	ENSBTAP00000026389	-4.47003
ANGEL2	angel homolog 2 (Drosophila)	ENSBTAP00000004825	-4.46594
LOC512612	Uncharacterized protein	ENSBTAP00000050026	-4.46064
ZAP70	zeta-chain (TCR) associated protein kinase 70kDa	ENSBTAP00000007743	-4.45952
GCH1	GTP cyclohydrolase 1	ENSBTAP00000009020	4.43131
SEMA5B	sema domain, seven thrombospondin repeats (type 1 and type 1-like), transmembrane domain (TM) and short cytoplasmic domain, (semaphorin) 5B	ENSBTAP00000024989	4.42972
DAB2IP	DAB2 interacting protein	ENSBTAP00000032751	4.42909
BSP1	Seminal plasma protein PDC-109	ENSBTAP00000051819	-4.42764
SLC25A24	Bos taurus solute carrier family 25 (mitochondrial carrier; phosphate carrier), member 24 (SLC25A24), mRNA.	ENSBTAP00000004885	4.41558
DPPA3	developmental pluripotency associated 3 isoform 2		-4.41422
FILIP1L	filamin A interacting protein 1-like	ENSBTAP00000018161	4.41293
DKK1	dickkopf homolog 1 (Xenopus laevis)	ENSBTAP00000018901	-4.40977
ACAT2	acetyl-CoA acetyltransferase, cytosolic	ENSBTAP00000003660	4.40649
TMEM97	Transmembrane protein 97	ENSBTAP00000010666	4.40637
C2H1orf63	chromosome 1 open reading frame 63	ENSBTAP00000020254	-4.40478
NUP210	nucleoporin 210kDa	ENSBTAP00000041391	4.4035
B3GALNT2	UDP-GalNAc:beta-1,3-N-acetylgalactosaminyltransferase 2	ENSBTAP00000046091	4.40315
TIEG1	Bos taurus Kruppel-like factor 10 (KLF10), mRNA.	ENSBTAP00000019142	-4.40044
WNT11	protein Wnt-11	ENSBTAP00000014355	-4.39651
STOM	erythrocyte band 7 integral membrane protein	ENSBTAP00000052671	4.39009
ACSS2	acetyl-coenzyme A synthetase, cytoplasmic	ENSBTAP00000017694	4.38504
RRAGD	Ras-related GTP binding D	ENSBTAP00000024531	4.37859
PCSK5	proprotein convertase subtilisin/kexin type 5	ENSBTAP00000036514	4.37811
CRABP1	Cellular retinoic acid-binding protein 1	ENSBTAP00000017158	-4.37738
PLBD1	Phospholipase B-like 1	ENSBTAP00000020677	4.37562
FHL1	four and a half LIM domains 1 isoform 1	AAI02084.1	-4.3733
BOC	Boc homolog (mouse)	ENSBTAP00000018474	-4.37257
ADAMTS4	A disintegrin and metalloproteinase with thrombospondin motifs 4 precursor	ENSBTAP00000017583	-4.37176
AGA	aspartylglucosaminidase	ENSBTAP00000022716	4.37176
NIPSNAP3A	protein NipSnap homolog 3A	ENSBTAP00000009060	4.36203
NAGA	alpha-N-acetylgalactosaminidase precursor	ENSBTAP00000012508	4.3588
TMEM106A	Transmembrane protein 106A	ENSBTAP00000008944	-4.35804
PCBD1	Pterin-4-alpha-carbinolamine dehydratase	ENSBTAP00000015750	4.35165
CORO1B	coronin, actin binding protein, 1B	ENSBTAP00000029960	4.34371
ABHD7	agilent:"Bos taurus epoxide hydrolase 4 (EPHX4), mRNA	ENSBTAP00000007633	-4.33958
HIST1H1A	histone cluster 1, H1a	XP_001252378	-4.33913
ITPR3	inositol 1,4,5-trisphosphate receptor type 3	ENSBTAP00000047648	4.33855
CCDC152	coiled-coil domain containing 152	ENSBTAP00000044423	4.33836
HERPUD1	homocysteine-responsive endoplasmic reticulum-resident ubiquitin-like domain member 1 protein	ENSBTAP00000022472	4.33834
APP	Amyloid beta A4 proteinSoluble APP-betaCTF-alphaBeta-amyloid protein 42Beta-amyloid protein 40Gamma-secretase C-terminal fragment 59Gamma-secretase C-terminal fragment 57	ENSBTAP00000045951	4.33661
MAP3K5	mitogen-activated protein kinase kinase kinase 5	ENSBTAP00000011949	4.3336
GPX1	agilent:"Bos taurus glutathione peroxidase 1 (GPX1), mRNA	ENSBTAP00000005597	4.32884
LOC512486	Uncharacterized protein	ENSBTAP00000023500	-4.32311
CRYBB3	Bos taurus crystallin, beta B3 (CRYBB3), mRNA.	ENSBTAP00000001656	4.3226
RCN2	reticulocalbin-2	ENSBTAP00000020950	4.32253
DDR1	discoidin domain receptor family, member 1	ENSBTAP00000014143	4.32062
G3PDH	Bos taurus glyceraldehyde-3-phosphate dehydrogenase (GAPDH), mRNA.	ENSBTAP00000037577	4.31272
TFCP2	alpha-globin transcription factor CP2	ENSBTAP00000025713	4.31245
SUSD2	Uncharacterized protein	ENSBTAP00000029404	4.30788
ARSB	arylsulfatase B	ENSBTAP00000010988	4.30319
EXOC4	exocyst complex component 4	ENSBTAP00000018759	4.30296
NAGLU	alpha-N-acetylglucosaminidase	AAI48148.1	4.30244
EFHD1	EF-hand domain-containing protein D1	ENSBTAP00000019429	-4.29413
UBR1	ubiquitin protein ligase E3 component n-recognin 1	ENSBTAP00000028086	4.29174
PPARGC1B	peroxisome proliferator-activated receptor gamma, coactivator 1 beta	ENSBTAP00000017197	-4.28872
MAGED2	melanoma-associated antigen D2	ENSBTAP00000007016	4.28714
PI4KA	phosphatidylinositol 4-kinase alpha	ENSBTAP00000018572	4.28552
FAM172A	family with sequence similarity 172, member A	XP_874267	-4.28489
CHN1	N-chimaerin isoform 2	ENSBTAP00000010556	-4.27301
PPM1K	Protein phosphatase 1K, mitochondrial	ENSBTAP00000007563	-4.26753
CCDC126	Coiled-coil domain-containing protein 126	ENSBTAP00000017295	-4.26626
TXN	Thioredoxin	ENSBTAP00000041860	4.2641
LGALS8	galectin-8	ENSBTAP00000018010	-4.2625
PNRC1	proline-rich nuclear receptor coactivator 1	ENSBTAP00000025441	-4.25525
FNDC3B	agilent:"Bos taurus fibronectin type III domain containing 3B (FNDC3B), mRNA	ENSBTAP00000025816	4.25295
GPHN	gephyrin	AAI11251.1	4.25232
REEP1	receptor expression-enhancing protein 1	ENSBTAP00000006337	4.24461
B3GNT5	UDP-GlcNAc:betaGal beta-1,3-N-acetylglucosaminyltransferase 5	ENSBTAP00000052967	4.23881
COL1A2	Bos taurus collagen, type I, alpha 2 (COL1A2), mRNA.	ENSBTAP00000033771	4.23101
NEIL2	Endonuclease 8-like 2	ENSBTAP00000006262	4.22972
SPIC	Transcription factor Spi-C	ENSBTAP00000013069	-4.22636
FAM13B	family with sequence similarity 13, member B	XP_001789249	-4.22428
EI24	etoposide-induced protein 2.4 homolog	ENSBTAP00000009476	-4.22319
DUSP13	Bos taurus dual specificity phosphatase 13 (DUSP13), mRNA.	ENSBTAP00000031268	4.22025
CLIP2	CAP-GLY domain containing linker protein 2	ENSBTAP00000015759	4.21521
ISCA1	Iron-sulfur cluster assembly 1 homolog, mitochondrial	Q3SZG8	-4.20867
MFSD6L	major facilitator superfamily domain-containing protein 6-like	ENSBTAP00000048878	4.20651
SAMD12	sterile alpha motif domain containing 12	XP_001251538	4.20566
SLC28A3	Uncharacterized protein	ENSBTAP00000024328	4.20209
CNPY4	Protein canopy homolog 4	ENSBTAP00000037026	4.19845
EGR1	early growth response protein 1	ENSBTAP00000013284	-4.19497
MAFF	Transcription factor MafF	ENSBTAP00000028574	4.19273
LACTB2	Beta-lactamase-like protein 2	ENSBTAP00000002364	4.18352
HIVEP1	human immunodeficiency virus type I enhancer binding protein 1	ENSBTAP00000001655	4.18316
SPATS2L	spermatogenesis associated, serine-rich 2-like	ENSBTAP00000032944	4.18237
UTP20	UTP20, small subunit (SSU) processome component, homolog (yeast)	ENSBTAP00000004204	-4.17537
ZNF382	zinc finger protein 382	ENSBTAP00000010632	-4.17111
LMBR1L	limb region 1 homolog (mouse)-like		-4.16751
ABHD14B	Abhydrolase domain-containing protein 14B	ENSBTAP00000024782	4.16491
LOC101903658	putative olfactory receptor 2I1-like	ENSBTAP00000022884	4.15992
ESPL1	extra spindle pole bodies homolog 1 (S. cerevisiae)	ENSBTAP00000011761	-4.15786
MGC126945	hypothetical protein LOC767904	ENSBTAP00000035745	-4.15652
VAMP5	Vesicle-associated membrane protein 5	ENSBTAP00000024333	4.15565
GPR34	G-protein-coupled receptor GPR34	ENSBTAP00000047272	4.15232
SLCO2B1	solute carrier organic anion transporter family member 2B1	ENSBTAP00000020716	4.15162
HSPB8	Heat shock protein beta-8	ENSBTAP00000001720	4.15007
RPTOR	regulatory associated protein of MTOR, complex 1	ENSBTAP00000003739	4.15003
GAB1	GRB2-associated-binding protein 1	ENSBTAP00000029800	4.14532
MX1	Interferon-induced GTP-binding protein Mx1Interferon-induced GTP-binding protein Mx1, N-terminally processed	ENSBTAP00000012035	4.1429
GAREM	GRB2 associated, regulator of MAPK1	ENSBTAP00000027036	4.14278
DENND3	DENN/MADD domain containing 3	ENSBTAP00000008069	4.14135
CD9	CD9 antigen	ENSBTAP00000019643	4.13978
BIK	BCL2-interacting killer (apoptosis-inducing) XM_870947.3	XP_876040	-4.13468
DPEP1	Dipeptidase 1	ENSBTAP00000016201	4.1293
IGF2BP3	insulin-like growth factor 2 mRNA binding protein 3	ENSBTAP00000025854	4.12533
SYNC	syncoilin	ENSBTAP00000037876	4.12494
PLEKHH1	pleckstrin homology domain containing, family H (with MyTH4 domain) member 1	ENSBTAP00000024351	4.12296
ITM2B	integral membrane protein 2B	ENSBTAP00000004044	4.12249
PHACTR3	phosphatase and actin regulator 3	ENSBTAP00000020076	-4.11379
STK35	serine/threonine-protein kinase 35	ENSBTAP00000004632	-4.11348
TAF5	TAF5 RNA polymerase II, TATA box binding protein (TBP)-associated factor, 100kDa	ENSBTAP00000012808	-4.1077
IL20RB	interleukin-20 receptor subunit beta	ENSBTAP00000010919	4.09954
C8H9orf89	chromosome 9 open reading frame 89	ENSBTAP00000014878	-4.09936
ASNS	Asparagine synthetase [glutamine-hydrolyzing]	ENSBTAP00000004181	4.09823
KRT19	Keratin, type I cytoskeletal 19	ENSBTAP00000006450	4.08983
CBR4	Carbonyl reductase family member 4	ENSBTAP00000029363	4.08973
SRPR	Signal recognition particle receptor subunit alpha	ENSBTAP00000018762	-4.08807
LONP1	lon protease homolog, mitochondrial precursor	ENSBTAP00000002350	4.08754
DAPP1	dual adapter for phosphotyrosine and 3-phosphotyrosine and 3-phosphoinositide	ENSBTAP00000010415	4.07709
DST	dystonin	XP_001252267	-4.07612
IMPDH1	inosine-5'-monophosphate dehydrogenase 1	ENSBTAP00000000374	-4.06983
FAM167A	Protein FAM167A		4.06608
ABHD2	Abhydrolase domain-containing protein 2	ENSBTAP00000026579	4.06426
EMILIN2	EMILIN-2	ENSBTAP00000005074	4.06144
ADCYAP1	pituitary adenylate cyclase-activating polypeptide	ENSBTAP00000027516	-4.06136
SLC8A1	agilent:"Bos taurus solute carrier family 8 (sodium/calcium exchanger), member 1, mRNA (cDNA clone MGC:160127 IMAGE:8520800), complete cds.	ENSBTAP00000022795	-4.05546
RALGDS	ral guanine nucleotide dissociation stimulator	ENSBTAP00000032582	4.05431
C2H2orf76	chromosome 2 open reading frame 76	ENSBTAP00000014020	-4.05214
NKG2A	Bos taurus killer cell lectin-like receptor subfamily C, member 1 (KLRC1), mRNA.	ENSBTAP00000025182	-4.04892
CLIC4	Chloride intracellular channel protein 4	ENSBTAP00000048950	4.04544
KDELR1	ER lumen protein retaining receptor 1	ENSBTAP00000005857	4.04359
MCFD2	MCFD2 proteinUncharacterized protein	ENSBTAP00000047882	4.0359
PRKCQ	protein kinase C, theta	XP_582266	-4.03534
ADK	adenosine kinase	ENSBTAP00000014702	4.03265
MARCH6	membrane-associated ring finger (C3HC4) 6	ENSBTAP00000036510	4.03175
LOC517884	preferentially expressed antigen in melanoma-like	XP_596063	-4.0291
FKBP6	Peptidyl-prolyl cis-trans isomerase FKBP6	ENSBTAP00000002909	-4.02327
ARHGAP30	Rho GTPase activating protein 30	ENSBTAP00000023764	-4.02282
GDF3	Uncharacterized protein	ENSBTAP00000051827	4.01411
LOC101905551	Bos taurus serpin peptidase inhibitor, clade B like (LOC511106), mRNA.		-4.01331
MYO5C	myosin VC	ENSBTAP00000004905	4.01247
FBXW8	F-box and WD repeat domain containing 8	XP_001788148	4.01022
PIGL	N-acetylglucosaminyl-phosphatidylinositol de-N-acetylase	ENSBTAP00000017653	4.00705
RELN	Reelin	ENSBTAP00000004768	4.00611
MGC159500	Bos taurus PITH (C-terminal proteasome-interacting domain of thioredoxin-like) domain containing 1 (PITHD1), mRNA.	ENSBTAP00000028809	-4.00109
TIMM8A	Mitochondrial import inner membrane translocase subunit Tim8 A	ENSBTAP00000030114	-3.99504
FLT3	Uncharacterized protein	ENSBTAP00000024717	3.9916
CGN	cingulin	ENSBTAP00000023352	3.99031
RAC3	ras-related C3 botulinum toxin substrate 3	ENSBTAP00000031119	3.98584
GK2	glycerol kinase 2	ENSBTAP00000043922	-3.98542
ZNF668	Zinc finger protein 668	ENSBTAP00000008736	-3.98377
SGSM2	small G protein signaling modulator 2		3.98067
MTMR12	myotubularin related protein 12	XP_614802	3.97798
TMEM47	Transmembrane protein 47	ENSBTAP00000019004	3.97746
MFSD2B	major facilitator superfamily domain containing 2B	ENSBTAP00000041195	-3.97403
RLBP1	Retinaldehyde-binding protein 1	ENSBTAP00000045055	-3.97287
TRPV3	transient receptor potential cation channel, subfamily V, member 3	AAI46079.1	-3.97182
CKS2	Cyclin-dependent kinases regulatory subunit 2	ENSBTAP00000002522	-3.97107
LOC616782	agilent:"PREDICTED: Bos taurus uncharacterized LOC616782 (LOC616782), mRNA	XP_873983	3.96871
GABPA	GA-binding protein alpha chain	ENSBTAP00000025345	-3.96423
ITGA3	Integrin alpha-3Integrin alpha-3 heavy chainIntegrin alpha-3 light chain	ENSBTAP00000050366	3.9631
ABCF3	ATP-binding cassette sub-family F member 3	ENSBTAP00000009087	-3.95795
PSMD10	proteasome (prosome, macropain) 26S subunit, non-ATPase, 1	ENSBTAP00000018226	3.95732
KIF5C	kinesin family member 5C	ENSBTAP00000024127	3.9544
GLS2	glutaminase 2 (liver, mitochondrial)	ENSBTAP00000012233	3.95219
FRAT2	frequently rearranged in advanced T-cell lymphomas 2		-3.9431				*
FLT1	fms-related tyrosine kinase 1 (vascular endothelial growth factor/vascular permeability factor receptor)	XP_001249769	3.94182
CCDC7	agilent:"PREDICTED: Bos taurus coiled-coil domain containing 7 (CCDC7), mRNA	ENSBTAP00000003464	-3.9403
FRMD5	FERM domain containing 5	ENSBTAP00000022880	3.93578
CTSO	Uncharacterized protein	ENSBTAP00000014691	3.93506
PDLIM1	PDZ and LIM domain protein 1	ENSBTAP00000014850	3.93213
ASCL1	achaete-scute complex homolog 1 (Drosophila)	ENSBTAP00000021592	-3.92952
CIRBP	cold-inducible RNA-binding protein	ENSBTAP00000004477	3.92873
THBS4	Thrombospondin-4	ENSBTAP00000036460	3.92539
SLC51A	agilent:"Bos taurus solute carrier family 51, alpha subunit (SLC51A), mRNA	ENSBTAP00000016384	-3.92126
ENPP4	Ectonucleotide pyrophosphatase/phosphodiesterase family member 4	ENSBTAP00000004547	3.92066
SCNM1	Sodium channel modifier 1	ENSBTAP00000024057	-3.92003
BHLHE40	Class E basic helix-loop-helix protein 40	ENSBTAP00000013008	3.91848
STX12	syntaxin-12	ENSBTAP00000001580	3.91828
CWF19L2	CWF19-like 2, cell cycle control (S. pombe)	ENSBTAP00000024789	-3.91157
RECK	reversion-inducing-cysteine-rich protein with kazal motifs	ENSBTAP00000000084	3.91056
SYT4	synaptotagmin-4	ENSBTAP00000002357	3.90978
ERBB2	v-erb-b2 erythroblastic leukemia viral oncogene homolog 2, neuro/glioblastoma derived oncogene homolog (avian)	ENSBTAP00000029056	3.90894
MEP1B	meprin A subunit beta	ENSBTAP00000045584	-3.90685
PHYHIPL	phytanoyl-CoA hydroxylase interacting protein-like	ENSBTAP00000031317	-3.90661
FAM36A	Bos taurus COX20 Cox2 chaperone homolog (S. cerevisiae) (COX20), mRNA.		3.90654
ANKRD35	ankyrin repeat domain 35	ENSBTAP00000052497	-3.90268
ENSBTAG00000038966	Uncharacterized protein	ENSBTAP00000019075	3.89757
IFT20	Intraflagellar transport protein 20 homolog	ENSBTAP00000010668	-3.89471
RAB15	Ras-related protein Rab-15	ENSBTAP00000035638	3.89191
ARRDC2	arrestin domain-containing protein 2	ENSBTAP00000002229	-3.89191
H3F3C	H3 histone, family 3C	ENSBTAP00000044384	-3.88937
CEP290	centrosomal protein of 290 kDa	ENSBTAP00000024961	-3.88786
GAPDHS	Glyceraldehyde-3-phosphate dehydrogenase, testis-specific	ENSBTAP00000021166	3.88624
SBNO1	strawberry notch homolog 1 (Drosophila)	ENSBTAP00000027325	-3.88327
ANKRD46	Ankyrin repeat domain-containing protein 46	ENSBTAP00000001658	3.88029
LOC510362	zinc finger, X-linked, duplicated B-like	ENSBTAP00000011730	3.88023
ME1	NADP-dependent malic enzyme	ENSBTAP00000007465	3.87711
AP3M2	adaptor-related protein complex 3, mu 2 subunit	ENSBTAP00000001640	3.8758
GARS	glycyl-tRNA synthetase	ENSBTAP00000025254	3.87457
CYB5A	Cytochrome b5	ENSBTAP00000015944	3.87387
AURKA	Aurora kinase A	ENSBTAP00000042073	-3.87369
SC5DL	sterol-C5-desaturase (ERG3 delta-5-desaturase homolog, fungal)-like	ENSBTAP00000044313	3.87267
FAM120C	family with sequence similarity 120C	ENSBTAP00000005030	3.86514
RRAD	GTP-binding protein RAD	ENSBTAP00000018501	-3.86462
C5H12ORF2	Bos taurus Ras association (RalGDS/AF-6) domain family (N-terminal) member 8 (RASSF8), mRNA.	ENSBTAP00000029308	-3.86153
PCK2	Uncharacterized protein	ENSBTAP00000015834	3.86145
NPL	N-acetylneuraminate lyase	ENSBTAP00000002925	3.86072
DCAF13	DDB1 and CUL4 associated factor 13	ENSBTAP00000028594	-3.8581
EIF2C2	protein argonaute-2	ENSBTAP00000002068	-3.84861
LANCL3	LanC lantibiotic synthetase component C-like 3 (bacterial)	ENSBTAP00000004019	3.84827
ASMTL	acetylserotonin O-methyltransferase-like	AAI03000.1	3.84817
SHANK2	SH3 and multiple ankyrin repeat domains 2	ENSBTAP00000041818	3.84448
CCND2	G1/S-specific cyclin-D2	ENSBTAP00000022145	3.84379
PKIB	protein kinase (cAMP-dependent, catalytic) inhibitor beta	ENSBTAP00000005765	3.84364
LOC100848540	Uncharacterized protein		-3.83844
DENND5A	DENN/MADD domain containing 5A	ENSBTAP00000008297	-3.83793
PDRG1	p53 and DNA damage-regulated protein 1	ENSBTAP00000012845	-3.83409
RBM4	RNA-binding protein 4	ENSBTAP00000000541	-3.82508
LOC783399	major allergen Equ c 1-like		3.81513
NUAK2	NUAK family, SNF1-like kinase, 2	ENSBTAP00000045985	3.81474
USP18	ubl carboxyl-terminal hydrolase 18	ENSBTAP00000052924	3.8141
ALS2CR13	Uncharacterized protein	ENSBTAP00000024963	-3.80764
CD48	CD48 antigen	ENSBTAP00000014924	3.80507			*
TNNC2	agilent:"Bos taurus troponin C type 2 (fast) (TNNC2), mRNA	AAI18492.1	3.80462
SERPINB5	serpin peptidase inhibitor, clade B (ovalbumin), member 5	ENSBTAP00000002617	3.80329
LOC101906045	PERP, TP53 apoptosis effector pseudogene	ENSBTAP00000049991	3.80319
ATP10A	ATPase, class V, type 10A	ENSBTAP00000035070	-3.80065
SCN9A	sodium channel protein type 9 subunit alpha	ENSBTAP00000003146	-3.79918
RANGRF	ran guanine nucleotide release factor	ENSBTAP00000025038	-3.79841
WBSCR22	Uncharacterized methyltransferase WBSCR22	ENSBTAP00000022697	-3.79629
SLC35F5	Solute carrier family 35 member F5	ENSBTAP00000028113	3.79481
SLC27A2	solute carrier family 27 (fatty acid transporter), member 2	ENSBTAP00000005640	3.79042
GPR17	Bos taurus G protein-coupled receptor 17 (GPR17), mRNA.	ENSBTAP00000008214	3.78964
NMRAL1	NmrA-like family domain-containing protein 1	ENSBTAP00000013208	3.77879
NPC2	Epididymal secretory protein E1	ENSBTAP00000029271	3.77519
AKIRIN2	Akirin-2	ENSBTAP00000004897	-3.77312
SORT1	sortilin 1	ENSBTAP00000011652	3.77061
WIPF1	WAS/WASL-interacting protein family member 1	ENSBTAP00000002076	3.76959
LTA4H	Leukotriene A-4 hydrolase	ENSBTAP00000021833	3.76918
AIM1L	absent in melanoma 1-like protein	ENSBTAP00000037755	3.76737
NXPE3	agilent:"Bos taurus neurexophilin and PC-esterase domain family, member 3 (NXPE3), mRNA	ENSBTAP00000017908	3.76685
B4GALT6	UDP-Gal:betaGlcNAc beta 1,4- galactosyltransferase, polypeptide 6	XP_602784	3.76679
DZIP3	DAZ interacting protein 3, zinc finger	ENSBTAP00000008099	3.76591
ANXA11	annexin A11	ENSBTAP00000027893	3.76526
CNOT6	CCR4-NOT transcription complex subunit 6	ENSBTAP00000023088	-3.76493
ZNF608	zinc finger protein 608	ENSBTAP00000021480	-3.76212
SETBP1	TNFAIP3-interacting protein 2	ENSBTAP00000024078	3.76077
MYADM	myeloid-associated differentiation marker	ENSBTAP00000040550	3.75391
CXCL3	agilent:"Bos taurus chemokine (C-X-C motif) ligand 3 (CXCL3), mRNA	ENSBTAP00000043331	-3.75117
PFKL	6-phosphofructokinase, liver type	ENSBTAP00000051545	3.74947
PGAP1	post-GPI attachment to proteins 1	ENSBTAP00000027208	3.7487
TUBA8	Tubulin alpha-8 chain	ENSBTAP00000024663	3.74676
ADH5	Alcohol dehydrogenase class-3	ENSBTAP00000021304	-3.74306
GIPC2	PDZ domain-containing protein GIPC2	ENSBTAP00000015583	3.74097
RCBTB1	regulator of chromosome condensation (RCC1) and BTB (POZ) domain containing protein 1	ENSBTAP00000035664	3.73828
PECI	Bos taurus enoyl-CoA delta isomerase 2 (ECI2), mRNA.	ENSBTAP00000020196	3.73668
GCAT	2-amino-3-ketobutyrate coenzyme A ligase, mitochondrial	ENSBTAP00000011095	3.73477
DEF6	differentially expressed in FDCP 6 homolog	ENSBTAP00000036015	-3.73426
AMPD3	adenosine monophosphate deaminase 3	ENSBTAP00000021018	3.72953
SH3BGRL3	SH3 domain-binding glutamic acid-rich-like protein 3	ENSBTAP00000012599	3.72652
BTN3A2	Uncharacterized protein	ENSBTAP00000032103	3.72517
ETS2	protein C-ets-2	ENSBTAP00000012144	3.72434
TMEM30B	transmembrane protein 30B	ENSBTAP00000022215	3.72322
AP1S3	AP-1 complex subunit sigma-3	ENSBTAP00000014784	3.72281
PL-5283	PL-5283 protein		3.71675
GLB1	beta-galactosidase precursor	ENSBTAP00000020296	3.7154
LOC616200	LOC616200 glyceraldehyde-3-phosphate dehydrogenase-like	XP_873258	3.7141
CYP3A4	Bos taurus cytochrome P450, subfamily IIIA, polypeptide 4 (CYP3A4), mRNA.	AAI14004.1	3.7135
HEY1	Hairy/enhancer-of-split related with YRPW motif protein 1	ENSBTAP00000020864	-3.71013
ZNF570	zinc finger protein 570	ENSBTAP00000000598	3.7077
OR6C4	olfactory receptor, family 6, subfamily C, member 4	ENSBTAP00000037943	-3.70758
APLP2	amyloid beta (A4) precursor-like protein 2	ENSBTAP00000021524	3.706
TIAM2	T-cell lymphoma invasion and metastasis 2	ENSBTAP00000013256	-3.7058
FTO	protein fto	ENSBTAP00000016588	3.70432
MMD	monocyte to macrophage differentiation protein	ENSBTAP00000000244	-3.70292
RRM2	ribonucleotide reductase M2	ENSBTAP00000010802	-3.70262
BMP15	Bone morphogenetic protein 15	NP_001026922	-3.70005			*
RNF149	ring finger protein 149	ENSBTAP00000010882	3.69838
AGPAT9	1-acylglycerol-3-phosphate O-acyltransferase 9	ENSBTAP00000023396	3.69773
DPP3	dipeptidyl peptidase 3	ENSBTAP00000026834	3.69675
CASP7	Uncharacterized protein	ENSBTAP00000008706	3.69054
C2H1orf64	Bos taurus chromosome 2 open reading frame, human C1orf64 (C2H1orf64), mRNA.	ENSBTAP00000014527	3.68865
BCL7A	B-cell CLL/lymphoma 7A	XP_873307	3.68854
GJB2	Gap junction beta-2 protein	ENSBTAP00000023167	3.68594
TIGD2	tigger transposable element derived 2		-3.68416
CHMP3	Charged multivesicular body protein 3	ENSBTAP00000018071	3.6837
LOC523680	Uncharacterized protein	XP_601982	3.68202
EZH2	enhancer of zeste homolog 2 (Drosophila)	ENSBTAP00000012405	-3.67865
ARL14EP	Uncharacterized protein C11orf46 homolog		-3.67846
TEX11	testis expressed 11	ENSBTAP00000021646	-3.67679
CGI-119	Bos taurus transmembrane BAX inhibitor motif containing 4 (TMBIM4), mRNA.	ENSBTAP00000008243	3.67657
PHLDA2	pleckstrin homology-like domain family A member 2	ENSBTAP00000041685	-3.67652
SERF1	Bos taurus small EDRK-rich factor 1A (telomeric) (SERF1A), mRNA.	ENSBTAP00000045674	-3.67638
FYB	FYN-binding protein	ENSBTAP00000001953	3.67455
MYD88	Myeloid differentiation primary response protein MyD88	ENSBTAP00000000735	-3.6745
BFAR	bifunctional apoptosis regulator	ENSBTAP00000028683	3.67266
FAM13C	family with sequence similarity 13, member C	ENSBTAP00000023314	-3.67224
M6PRBP1	Bos taurus perilipin 3 (PLIN3), mRNA.	ENSBTAP00000015669	3.67111
BCAR1	breast cancer anti-estrogen resistance 1	ENSBTAP00000015922	3.66881
HIST1H2AG	Histone H2A type 1	ENSBTAP00000052261	-3.66864
RNF113A	RING finger protein 113A	ENSBTAP00000007927	-3.66489
SLCO2A1	solute carrier organic anion transporter family member 2A1	ENSBTAP00000001747	3.66232
METTL13	Methyltransferase-like protein 13	ENSBTAP00000023571	3.66193
OR5A1	olfactory receptor, family 5, subfamily A, member 1	ENSBTAP00000039287	3.66181
VPS26A	Vacuolar protein sorting-associated protein 26A	ENSBTAP00000022455	3.66102
SETDB2	histone-lysine N-methyltransferase SETDB2	ENSBTAP00000009641	-3.65998
PGRMC1	membrane-associated progesterone receptor component 1	ENSBTAP00000026053	3.65744
ROBO4	roundabout homolog 4	ENSBTAP00000005698	-3.65734
FAS	Tumor necrosis factor receptor superfamily member 6	ENSBTAP00000014282	3.6572
COMMD7	COMM domain-containing protein 7	ENSBTAP00000021846	3.65661
ES1	agilent:"Bos taurus chromosome 1 open reading frame, human C21orf33 (C1H21orf33), nuclear gene encoding mitochondrial protein, mRNA	ENSBTAP00000009346	3.65605
ANKS3	ankyrin repeat and sterile alpha motif domain containing 3	ENSBTAP00000008660	3.65561
SNRPD2	Small nuclear ribonucleoprotein Sm D2	ENSBTAP00000016153	-3.65416
CCDC109B	coiled-coil domain-containing protein 109B	ENSBTAP00000017276	3.64878
PPDPF	Bos taurus pancreatic progenitor cell differentiation and proliferation factor homolog (zebrafish) (PPDPF), mRNA.	Q3ZCB6	3.64636
STMN2	stathmin-2	ENSBTAP00000026776	3.64603
NGDN	Neuroguidin	ENSBTAP00000012628	-3.64467
C1H21ORF91	agilent:"Bos taurus chromosome 1 open reading frame, human C21orf91 (C1H21orf91), mRNA		-3.64143
HNRNPH3	Bos taurus heterogeneous nuclear ribonucleoprotein H3 (2H9) (HNRNPH3), mRNA.	ENSBTAP00000019039	-3.64107
TLE3	transducin-like enhancer of split 3 (E(sp1) homolog, Drosophila)	ENSBTAP00000037784	3.64048
PLEC	plectin	ENSBTAP00000015828	3.63712
PRRC2B	proline-rich coiled-coil 2B		-3.63589
CST6	Uncharacterized protein	ENSBTAP00000019583	3.63462
SLC34A2	sodium-dependent phosphate transport protein 2B	ENSBTAP00000002023	3.63331
SKA1	spindle and kinetochore-associated protein 1	ENSBTAP00000024245	-3.63268
ARL6	ADP-ribosylation factor-like protein 6	ENSBTAP00000013306	-3.63124
LOC784606	Uncharacterized protein	ENSBTAP00000016590	-3.62931
MRTO4	mRNA turnover protein 4 homolog	ENSBTAP00000015861	-3.62811
DNAL1	Dynein light chain 1, axonemal	ENSBTAP00000021183	-3.62496
SYT11	synaptotagmin-11	ENSBTAP00000014885	-3.6232
NIF3L1	NIF3-like protein 1	ENSBTAP00000024331	3.62252
RSRC1	Serine/Arginine-related protein 53	ENSBTAP00000042183	3.62117
OCA2	oculocutaneous albinism II	ENSBTAP00000012974	3.61969
DUOXA2	dual oxidase maturation factor 2	ENSBTAP00000021606	-3.61524
GALE	GALE protein	ENSBTAP00000006586	3.61281
KCTD2	potassium channel tetramerisation domain containing 2	ENSBTAP00000040188	3.61227
LOC101906565	Uncharacterized protein	ENSBTAP00000007127	-3.61138
EEF1D	Elongation factor 1-delta	ENSBTAP00000019499	3.61053
FGFRL1	fibroblast growth factor receptor-like 1	ENSBTAP00000039238	3.61051
SLC38A10	solute carrier family 38, member 10	ENSBTAP00000024319	3.60956
LIPH	lipase, member H	ENSBTAP00000035908	3.60955
CARKL	Bos taurus sedoheptulokinase (SHPK), mRNA.	ENSBTAP00000001095	3.60883
AQP3	Aquaporin-3	ENSBTAP00000011196	-3.60417
OR2V2	olfactory receptor, family 2, subfamily V, member 2	XP_585959	3.60301
STON2	stonin 2	XP_001253613	3.60285
KIAA0196	KIAA0196	ENSBTAP00000013591	3.60269
SERPINB6	Serpin B6	ENSBTAP00000026816	3.59591
POLR1D	DNA-directed RNA polymerases I and III subunit RPAC2	Q1RMG8	3.59459
UBN2	Ubinuclein-2	ENSBTAP00000005889	-3.59454
ITPA	Inosine triphosphate pyrophosphatase	ENSBTAP00000018301	3.59239
HIST1H2BA	histone cluster 1, H2ba	ENSBTAP00000036521	-3.59188
TMEM62	transmembrane protein 62	ENSBTAP00000017324	3.58844
PAG12	pregnancy-associated glycoprotein 12	ENSBTAP00000025567	3.58786
LOC518318	histone cluster 1, H3a-like	ENSBTAP00000048362	-3.58743
MAGEB16	melanoma antigen family B, 16	ENSBTAP00000047949	-3.5836
MGLL	monoglyceride lipase	ENSBTAP00000024289	3.58301
HPCA	Neuron-specific calcium-binding protein hippocalcin	ENSBTAP00000010971	3.58283
VCL	Uncharacterized protein	XP_001790344	3.5823
GPR64	G protein-coupled receptor 64	ENSBTAP00000000756	3.57711
SLC25A30	kidney mitochondrial carrier protein 1	ENSBTAP00000021981	3.57651
BIKBA	Bos taurus nuclear factor of kappa light polypeptide gene enhancer in B-cells inhibitor, alpha (NFKBIA), mRNA.	ENSBTAP00000022183	-3.5711
CLCN2	chloride channel protein 2	ENSBTAP00000016291	3.57084
TGFBR3	transforming growth factor, beta receptor III	ENSBTAP00000033435	3.56958
UBE2C	Ubiquitin-conjugating enzyme E2 C	ENSBTAP00000022264	-3.56665
RTF1	Rtf1, Paf1/RNA polymerase II complex component, homolog (S. cerevisiae)	ENSBTAP00000002191	-3.56455
DUT	deoxyuridine 5'-triphosphate nucleotidohydrolase, mitochondrial	ENSBTAP00000031396	3.56403
TUBB2B	Bos taurus tubulin, beta 2B class IIb (TUBB2B), mRNA.	ENSBTAP00000041766	3.5633
NOD1	nucleotide-binding oligomerization domain containing 1	XP_001249439	3.56004
EPG5	ectopic P-granules autophagy protein 5 homolog (C. elegans)		-3.55753
CUL4B	cullin 4B	ENSBTAP00000024713	-3.55697
NADK2	NAD kinase 2, mitochondrial	ENSBTAP00000032073	3.55679
MOGAT1	monoacylglycerol O-acyltransferase 1	ENSBTAP00000011091	3.5517
STK17A	serine/threonine-protein kinase 17A	ENSBTAP00000010704	-3.55069
UBE2O	UBE2O protein	ENSBTAP00000026793	-3.55058
BAG2	BAG family molecular chaperone regulator 2	ENSBTAP00000007039	3.5504
NUDCD1	NudC domain containing 1	ENSBTAP00000009711	-3.54846
bfsp1	filensin	ENSBTAP00000029150	3.54818
SLC38A6	solute carrier family 38, member 6	ENSBTAP00000010428	3.5476
LOC785445	Uncharacterized protein	ENSBTAP00000036013	-3.54653
FAM63B	Protein FAM63B	ENSBTAP00000016444	3.54317
A2M	Alpha-2-macroglobulin	ENSBTAP00000006167	3.54149
USP40	Ubiquitin carboxyl-terminal hydrolase	ENSBTAP00000000172	-3.54031
WDR45L	WD repeat domain phosphoinositide-interacting protein 3		-3.53947
COL22A1	collagen, type XXII, alpha 1	ENSBTAP00000031460	3.53876
LSM1	U6 snRNA-associated Sm-like protein LSm1	ENSBTAP00000002113	-3.53419
CD59	CD59 molecule, complement regulatory protein	ENSBTAP00000002967	-3.53237
TRIM64	Bos taurus tripartite motif-containing 64 (TRIM64), mRNA.	ENSBTAP00000023889	-3.52954
GPR133	Probable G-protein coupled receptor 133	ENSBTAP00000027783	3.52714
DRG1	Developmentally-regulated GTP-binding protein 1	ENSBTAP00000011834	-3.52626
SLC15A1	AAI40527.1 : Bos taurus (cattle) SLC15A1 protein	ENSBTAP00000005822	3.5254
THEM2	acyl-coenzyme A thioesterase 13	ENSBTAP00000021731	3.5248
PCTP	Phosphatidylcholine transfer protein	ENSBTAP00000024898	3.5233
CRTAP	cartilage associated protein	ENSBTAP00000028588	3.52242
CELF5	CUGBP, Elav-like family member 5	ENSBTAP00000029023	-3.52187
DSTN	Destrin	ENSBTAP00000020512	3.52082
AHSG	Alpha-2-HS-glycoprotein	ENSBTAP00000000673	-3.51713
ALDH5A1	Uncharacterized protein	ENSBTAP00000029203	3.51672
GPCPD1	glycerophosphocholine phosphodiesterase GDE1 homolog (S. cerevisiae)	ENSBTAP00000010913	-3.51656
CYR61	protein CYR61	ENSBTAP00000012977	3.51599			*
SLC39A13	Zinc transporter ZIP13	ENSBTAP00000047569	3.5133
SIGIRR	single Ig IL-1-related receptor	ENSBTAP00000014806	3.51056
PTPN14	protein tyrosine phosphatase, non-receptor type 14	ENSBTAP00000028717	3.51052
ATP6V0A1	V-type proton ATPase 116 kDa subunit a isoform 1	ENSBTAP00000025588	-3.50946
PCCB	Propionyl-CoA carboxylase beta chain, mitochondrial	ENSBTAP00000020252	3.50931
PPIC	Peptidyl-prolyl cis-trans isomerase C	ENSBTAP00000002051	3.50878
PROSAPIP1	Uncharacterized protein	ENSBTAP00000027256	3.50859
G3BP	Bos taurus GTPase activating protein (SH3 domain) binding protein 1 (G3BP1), mRNA.	ENSBTAP00000027067	-3.50636
GBGT1	globoside alpha-1,3-N-acetylgalactosaminyltransferase 1	ENSBTAP00000040428	3.50492
ISL1	islet-1	ENSBTAP00000001638	-3.50487
NAB2	NGFI-A-binding protein 2	ENSBTAP00000008295	-3.50485
TKT	transketolase	ENSBTAP00000004892	-3.49618
MGC139228	Bos taurus clathrin heavy chain linker domain containing 1 (CLHC1), mRNA.	ENSBTAP00000000369	3.49559
GCGR	Uncharacterized protein	ENSBTAP00000004926	3.49379
TCEAL1	Transcription elongation factor A protein-like 1	ENSBTAP00000001397	3.49139
SKP1	S-phase kinase-associated protein 1	ENSBTAP00000035184	-3.48868
LIMK2	LIM domain kinase 2	ENSBTAP00000041788	3.4871
SLC40A1	solute carrier family 40 (iron-regulated transporter), member 1	ENSBTAP00000045304	3.4845
SH3D21	SH3 domain-containing protein C1orf113 homolog	ENSBTAP00000051039	3.48202
ANKRD27	ankyrin repeat domain-containing protein 27	ENSBTAP00000052411	3.48123
ANKRD6	Ankyrin repeat domain 6Uncharacterized protein	ENSBTAP00000043486	3.48036
HIST1H2BK	histone cluster 1, H2bk	ENSBTAP00000052749	-3.47988
PLOD3	Uncharacterized protein	ENSBTAP00000000447	3.47862
SUMF2	Sulfatase-modifying factor 2	ENSBTAP00000010773	3.47833
ELMSAN1	chromosome 14 open reading frame 43	ENSBTAP00000012216	-3.47727
ZNF572	agilent:"Bos taurus zinc finger protein 572 (ZNF572), mRNA	ENSBTAP00000011959	3.47576
RCOR2	REST corepressor 2	ENSBTAP00000010294	-3.47305
SYCP1	synaptonemal complex protein 1	ENSBTAP00000030740	-3.473
RALB	ras-related protein Ral-B	ENSBTAP00000026694	3.471
NFAT5	nuclear factor of activated T-cells 5, tonicity-responsive	ENSBTAP00000017847	-3.46801
FBP1	Fructose-1,6-bisphosphatase 1	ENSBTAP00000012835	3.46755
HTRA2	Serine protease HTRA2, mitochondrial	ENSBTAP00000026804	3.46175
NUDT4	agilent:"Bos taurus nudix (nucleoside diphosphate linked moiety X)-type motif 4 (NUDT4), mRNA	ENSBTAP00000009797	-3.46151
FAM83B	family with sequence similarity 83, member B	ENSBTAP00000021370	3.45999
LOC101905260	S-phase kinase-associated protein 1 pseudogene		-3.4591
HSD17B12	hypothetical protein LOC789567	ENSBTAP00000000096	3.45746
MGC138914	Bos taurus uncharacterized LOC512219 (MGC138914), mRNA.	ENSBTAP00000019910	3.45683
N4BP3	NEDD4 binding protein 3	ENSBTAP00000008355	-3.45522
RPIA	Ribose-5-phosphate isomerase	ENSBTAP00000003719	-3.45195
PMP22	Peripheral myelin protein 22	ENSBTAP00000025389	-3.45077
RNF38	RING finger protein 38	ENSBTAP00000007260	-3.44822
ICA1	islet cell autoantigen 1	ENSBTAP00000001057	3.44698
KCNA3	potassium voltage-gated channel, shaker-related subfamily, member 3		-3.44534
UBXN2A	UBX domain protein 2A	ENSBTAP00000002634	-3.44531
CARHSP1	calcium-regulated heat stable protein 1	ENSBTAP00000001890	3.44412
SUCLA2	succinyl-CoA ligase	ENSBTAP00000008894	-3.44232
RHEBL1	GTPase RhebL1 precursor	ENSBTAP00000008614	-3.44191
FAXC	chromosome 6 open reading frame 168	XP_001251733	-3.44143
CCL24	C-C motif chemokine 24	ENSBTAP00000037106	3.43723
MOB3B	Mps one binder kinase activator-like 2B	ENSBTAP00000001063	3.43716
LOC782061	Aldo-keto reductase family 1, member C1-like	ENSBTAP00000023297	3.43682
CYCT	Cytochrome c 2	ENSBTAP00000031831	-3.43604
GRHPR	Uncharacterized protein	ENSBTAP00000025697	3.43533
GFPT1	glucosamine--fructose-6-phosphate aminotransferase	ENSBTAP00000023441	3.43488
JUN	transcription factor AP-1	ENSBTAP00000005279	3.43318
DDHD2	DDHD domain containing 2	ENSBTAP00000017473	-3.43268
LYSMD2	LysM and putative peptidoglycan-binding domain-containing protein 2	ENSBTAP00000023518	3.4312
KLHL5	kelch-like 5 (Drosophila)	ENSBTAP00000007937	3.42979
CAB39L	calcium binding protein 39-like	ENSBTAP00000037730	-3.42784
POLR2G	DNA-directed RNA polymerase II subunit RPB7	ENSBTAP00000012481	-3.42599
SVIL	Uncharacterized protein	ENSBTAP00000049248	3.42452
LGALSL	agilent:"Bos taurus lectin, galactoside-binding-like (LGALSL), mRNA	ENSBTAP00000000179	3.42416
C2H2ORF24	Bos taurus cyclin Pas1/PHO80 domain containing 1 (CNPPD1), mRNA.	ENSBTAP00000016753	3.42304
MED12	mediator complex subunit 12	ENSBTAP00000028464	3.41993
MBIP	MAP3K12-binding inhibitory protein 1	ENSBTAP00000013114	-3.41879
IDH2	Isocitrate dehydrogenase [NADP], mitochondrial	ENSBTAP00000018741	-3.41767
GRPR	Bos taurus gastrin-releasing peptide receptor (GRPR), mRNA.	ENSBTAP00000009328	3.41647
MAP2K1	dual specificity mitogen-activated protein kinase kinase 1	ENSBTAP00000045293	3.41403
ECE1	Endothelin-converting enzyme 1	ENSBTAP00000037593	3.41086
NEIL3	endonuclease VIII-like 3	ENSBTAP00000007661	-3.41028
TCF12	transcription factor 12	ENSBTAP00000035793	3.40837
AMDHD1	Probable imidazolonepropionase	ENSBTAP00000021647	-3.40731
CERS4	Ceramide synthase 4	ENSBTAP00000004459	3.40705
HSD17B4	agilent:"Bos taurus hydroxysteroid (17-beta) dehydrogenase 4 (HSD17B4), mRNA	ENSBTAP00000009173	3.40639
SNX4	Sorting nexin-4	ENSBTAP00000015120	3.40625
FKRP	fukutin-related protein	ENSBTAP00000018591	3.40523
HINT2	Histidine triad nucleotide-binding protein 2, mitochondrial	ENSBTAP00000015208	3.40183
TSPAN31	Tetraspanin-31	ENSBTAP00000009419	3.40155
IRX3	iroquois-class homeodomain protein IRX-3	ENSBTAP00000016022	3.40118
ATPIF1	ATPase inhibitor, mitochondrial	ENSBTAP00000008319	3.40105
KCTD8	potassium channel tetramerisation domain containing 8	XP_590048	3.40023
DEPDC7	DEP domain containing 7	ENSBTAP00000029070	-3.39904
SESN2	Sestrin-2	ENSBTAP00000040490	3.39832
AUP1	ancient ubiquitous protein 1	ENSBTAP00000026802	3.39797
ABL1	c-abl oncogene 1, non-receptor tyrosine kinase	ENSBTAP00000023920	-3.39504
LOC100336539	E3 ubiquitin-protein ligase SIAH1-like		-3.39229
MGC127919	agilent:"Bos taurus chromosome 8 open reading frame, human C9orf123 (C8H9orf123), mRNA	ENSBTAP00000021226	3.38276
CPNE8	copine-8	ENSBTAP00000027861	-3.38242
CYP11B1	cytochrome P450 11B1, mitochondrial precursor	ENSBTAP00000048098	3.38157
MATN4	Bos taurus secretory leukocyte peptidase inhibitor (SLPI), mRNA.	ENSBTAP00000005424	-3.38025
LCLAT1	LCLAT1 protein	ENSBTAP00000006599	-3.3795
SMTN	smoothelin	ENSBTAP00000004034	3.37947
LOC100299281	Quinone oxidoreductase-like protein 2		3.37861
PRPS1L1	agilent:"Bos taurus phosphoribosyl pyrophosphate synthetase 1-like 1 (PRPS1L1), mRNA	ENSBTAP00000050581	-3.37858
FAM136A	Protein FAM136A	ENSBTAP00000011436	-3.37563
SLC12A6	solute carrier family 12 (potassium/chloride transporters), member 6	ENSBTAP00000021604	-3.37562
SLC41A2	solute carrier family 41, member 2	ENSBTAP00000029162	3.37547
STK38L	serine/threonine-protein kinase 38-like	ENSBTAP00000040838	3.37179
EXOSC1	Bos taurus exosome component 1 (EXOSC1), mRNA.	ENSBTAP00000016879	-3.36833
P33MONOX	UPF0498 protein KIAA1191 homolog	ENSBTAP00000015420	-3.36608
PPIG	peptidyl-prolyl cis-trans isomerase G	ENSBTAP00000039852	-3.36399
ARPP21	cAMP-regulated phosphoprotein 21	ENSBTAP00000045948	-3.36089
LOC504599	Histone H3.2	ENSBTAP00000050952	-3.3591
RBM28	RNA binding motif protein 28	ENSBTAP00000022610	-3.35778
SMARCA5	SWI/SNF-related matrix-associated actin-dependent regulator of chromatin subfamily A member 5	ENSBTAP00000004408	-3.35752
ACSL6	long-chain-fatty-acid--CoA ligase 6	ENSBTAP00000008826	3.35639
PPAPDC1B	phosphatidic acid phosphatase type 2 domain containing 1B	ENSBTAP00000039585	3.35407
LOC523090	Uncharacterized protein	ENSBTAP00000049452	3.35251
DEFB300	Bos taurus defensin, beta 103B (DEFB103B), mRNA.	NP_001108334	-3.3522
NOP16	Nucleolar protein 16	ENSBTAP00000014212	-3.35038
ANTXR2	anthrax toxin receptor 2	ENSBTAP00000019050	3.34937
SIAH1	seven in absentia homolog 1 (Drosophila)	ENSBTAP00000052492	-3.34906
PCDH17	protocadherin 17	ENSBTAP00000013751	-3.34897
PLXDC2	plexin domain-containing protein 2	ENSBTAP00000012472	3.34889
RNF168	E3 ubiquitin-protein ligase RNF168	ENSBTAP00000017712	-3.34706
URGCP	Up-regulator of cell proliferation	ENSBTAP00000040111	-3.34597
DMTF1	cyclin D binding myb-like transcription factor 1	ENSBTAP00000033722	3.3456
RBM38	RNA binding motif protein 38	ENSBTAP00000010660	-3.34415
RAB13	ras-related protein Rab-13	ENSBTAP00000023407	3.34392
CD38	CD38 antigen	ENSBTAP00000018042	3.34311
NOL11	Nucleolar protein 11	ENSBTAP00000021210	-3.33926
LOC518027	Uncharacterized protein	ENSBTAP00000011446	-3.33712
CTSS	Cathepsin S	ENSBTAP00000022774	-3.33482
LOC510716	natural resistance-associated macrophage protein 2-like	ENSBTAP00000019132	3.3321
SGMS2	sphingomyelin synthase 2	ENSBTAP00000022353	3.33028
RPL7L1	Bos taurus ribosomal protein L7-like 1, mRNA (cDNA clone IMAGE:8119735), partial cds.	ENSBTAP00000005214	-3.32313
CALR	calreticulin precursor	ENSBTAP00000020111	3.32308
SMIM13	hypothetical protein LOC100140337		-3.32281
LOC531152	Bos taurus sodium/glucose cotransporter 1-like (LOC531152), mRNA.	AAI12446.1	3.32212
ZNF609	zinc finger protein 609	ENSBTAP00000020995	-3.32152
CYCS	Cytochrome c	ENSBTAP00000007918	-3.32149
SLC25A5	Bos taurus solute carrier family 25 (mitochondrial carrier; adenine nucleotide translocator), member 5 (SLC25A5), mRNA.	AAI02951.1	3.31782
FUT5	agilent:"Bos taurus fucosyltransferase 5 (alpha (1,3) fucosyltransferase) (FUT5), mRNA	ENSBTAP00000000529	3.31753
NPRL2	Nitrogen permease regulator 2-like protein	ENSBTAP00000025503	3.31653
KDM5A	lysine (K)-specific demethylase 5A	ENSBTAP00000027280	-3.31624
SLC6A9	solute carrier family 6 (neurotransmitter transporter, glycine), member 9	ENSBTAP00000011454	3.31464
ZNF484	zinc finger protein 484	ENSBTAP00000013807	3.31377
SERPING1	factor XIIa inhibitor precursor	ENSBTAP00000021638	3.31078
SYNGR1	synaptogyrin 1	ENSBTAP00000040308	3.30924
F13A1	Coagulation factor XIII A chain	ENSBTAP00000009559	-3.30848
OGFOD1	2-oxoglutarate and iron-dependent oxygenase domain-containing protein 1	ENSBTAP00000032330	-3.30722
TEX9	testis expressed 9	ENSBTAP00000042032	-3.30241
USP10	Ubiquitin carboxyl-terminal hydrolase 10	ENSBTAP00000012432	-3.30235
IFNGR1	interferon gamma receptor 1	ENSBTAP00000016650	3.30069
EBP	Bos taurus emopamil binding protein (sterol isomerase) (EBP), mRNA.	ENSBTAP00000012234	3.30014
CDKN1C	cyclin-dependent kinase inhibitor 1C	ENSBTAP00000041672	3.29947
CXHXorf38	chromosome X open reading frame 38		3.29936
C8H9orf41	chromosome 9 open reading frame 41	ENSBTAP00000010790	-3.29307
ANXA2	Annexin A2	ENSBTAP00000012655	3.29104
ADPGK	ADP-dependent glucokinase	ENSBTAP00000002065	3.28794
PLOD2	procollagen-lysine,2-oxoglutarate 5-dioxygenase 2	ENSBTAP00000031895	3.28532
LHFPL2	lipoma HMGIC fusion partner-like 2 protein	ENSBTAP00000009698	3.28424
SNRNP25	U11/U12 small nuclear ribonucleoprotein 25 kDa protein	ENSBTAP00000026387	-3.28094
SPOCK1	sparc/osteonectin, cwcv and kazal-like domains proteoglycan (testican) 1	ENSBTAP00000004556	3.27892
C1H3orf52	chromosome 3 open reading frame 52	ENSBTAP00000022018	3.27818
MMP23B	matrix metalloproteinase-23 precursor	ENSBTAP00000014210	3.27776
JAG1	jagged 1	ENSBTAP00000009631	-3.2775
VAMP8	Vesicle-associated membrane protein 8	ENSBTAP00000032965	-3.27547
TRIP12	TRIP12 protein	ENSBTAP00000037967	-3.27318
ZNF507	zinc finger protein 507	ENSBTAP00000018782	-3.27098
IL1A	Interleukin-1 alpha	ENSBTAP00000013665	-3.27065
NR2F6	Uncharacterized protein	ENSBTAP00000014791	3.27012
EIF4A2	Eukaryotic initiation factor 4A-II	ENSBTAP00000019596	-3.27009
AMDHD2	Putative N-acetylglucosamine-6-phosphate deacetylase	ENSBTAP00000001355	-3.26983
RGS7BP	Regulator of G-protein signaling 7-binding protein	ENSBTAP00000006815	-3.2693
THEX1	Bos taurus exoribonuclease 1 (ERI1), mRNA.	ENSBTAP00000012775	-3.26887
DOT1L	DOT1-like, histone H3 methyltransferase (S. cerevisiae)	ENSBTAP00000013182	-3.26158
IMPA2	inositol(myo)-1(or 4)-monophosphatase 2	XP_588401	3.26072
SLC25A32	solute carrier family 25 (mitochondrial folate carrier), member 32	ENSBTAP00000045203	-3.26041
NAA50	N-alpha-acetyltransferase 50, NatE catalytic subunit	ENSBTAP00000031032	-3.25872
SLC6A9	Bos taurus solute carrier family 6 (neurotransmitter transporter, glycine), member 9 (SLC6A9), mRNA.	ENSBTAP00000011456	3.25837
ARHGAP18	rho GTPase-activating protein 18	ENSBTAP00000043716	3.25759
SMAP1	small ArfGAP 1	ENSBTAP00000049158	3.25714
KIAA1468	KIAA1468	ENSBTAP00000022164	3.25689
MLLT3	myeloid/lymphoid or mixed-lineage leukemia (trithorax homolog, Drosophila); translocated to, 3	ENSBTAP00000018772	-3.25642
HORMAD1	HORMA domain-containing protein 1	ENSBTAP00000003529	-3.25555
STX7	Syntaxin-7	ENSBTAP00000022780	3.25416
SLC25A29	agilent:"Bos taurus solute carrier family 25, member 29 (SLC25A29), nuclear gene encoding mitochondrial protein, mRNA	ENSBTAP00000018163	3.25326
SLC5A9	Uncharacterized protein	ENSBTAP00000033208	3.25292
FBXO6	F-box only protein 6	ENSBTAP00000034071	3.25285
EVI2B	protein EVI2B	ENSBTAP00000012309	3.25056
SLC12A2	solute carrier family 12 member 2	ENSBTAP00000012701	-3.25028
PDGFRA	Uncharacterized protein	ENSBTAP00000009441	-3.25018
FURIN	Bos taurus furin (paired basic amino acid cleaving enzyme) (FURIN), mRNA.	ENSBTAP00000003826	3.24967
TBC1D9	TBC1 domain family, member 9 (with GRAM domain)	ENSBTAP00000029786	3.24824
BCL10	B-cell lymphoma/leukemia 10	ENSBTAP00000018398	3.24766
SPTLC3	serine palmitoyltransferase, long chain base subunit 3	ENSBTAP00000018946	-3.24596
RNF25	E3 ubiquitin-protein ligase RNF25	ENSBTAP00000004972	-3.24525
CHAC2	Cation transport regulator-like protein 2	ENSBTAP00000025922	3.24323
IRF6	Bos taurus interferon regulatory factor 6 (IRF6), mRNA.	Q08DD6	3.24303
SNX7	sorting nexin 7	ENSBTAP00000042058	-3.2411
ZFAND5	AN1-type zinc finger protein 5	ENSBTAP00000012394	-3.24081
C8H9orf91	chromosome 9 open reading frame 91	ENSBTAP00000048776	3.23946
CDC25A	M-phase inducer phosphatase 1	ENSBTAP00000012611	-3.23813
UAP1	UDP-N-acetylhexosamine pyrophosphorylase	ENSBTAP00000013466	3.2377
TAF1A	TATA box-binding protein-associated factor RNA polymerase I subunit A	ENSBTAP00000017928	-3.23719
TSPAN17	Tetraspanin-17	ENSBTAP00000023198	3.23519
OTX2	Uncharacterized protein	ENSBTAP00000019616	-3.23356
STXBP6	syntaxin binding protein 6 (amisyn)	ENSBTAP00000028368	3.23042
TIMP4	metalloproteinase inhibitor 4 precursor	ENSBTAP00000026999	-3.22998
PDP2	pyruvate dehyrogenase phosphatase catalytic subunit 2		-3.22879
ZNF627	zinc finger protein 627	XP_582282	3.22743
CCDC59	agilent:"Bos taurus coiled-coil domain containing 59 (CCDC59), mRNA	ENSBTAP00000047439	-3.22477
TPT1	tumor protein, translationally-controlled 1	ENSBTAP00000013402	3.2242			*
ATG2A	agilent:"Bos taurus ATG2 autophagy related 2 homolog A (S. cerevisiae) (ATG2A), mRNA	ENSBTAP00000009283	-3.22258
EVA1B	hypothetical protein LOC618094	ENSBTAP00000019091	3.22237
NRG2	neuregulin 2		-3.22208
KDM2A	lysine (K)-specific demethylase 2A	XP_591785	-3.22191
SEC11C	signal peptidase complex catalytic subunit SEC11C	ENSBTAP00000015866	3.22176
INPP4A	inositol polyphosphate-4-phosphatase, type I, 107kDa	ENSBTAP00000006322	-3.22015
FAM86A	Bos taurus family with sequence similarity 86, member A (FAM86A), mRNA.		3.22004
EFR3A	EFR3 homolog A	ENSBTAP00000010169	3.2175
TIMM23	Mitochondrial import inner membrane translocase subunit Tim23	ENSBTAP00000015525	-3.21243
ZNF184	Bos taurus zinc finger protein 184 (ZNF184), mRNA.	ENSBTAP00000015283	3.2098
SPEN	spen homolog, transcriptional regulator (Drosophila)	ENSBTAP00000024930	3.20972
SLC2A1	Solute carrier family 2, facilitated glucose transporter member 1	ENSBTAP00000040563	3.20872
DIS3L	DIS3-like exonuclease 1	ENSBTAP00000000481	-3.20847
DHX32	DEAD/H (Asp-Glu-Ala-Asp/His) box polypeptide 32	ENSBTAP00000007619	3.20614
DSCR3	Down syndrome critical region protein 3	ENSBTAP00000047205	3.20592
ERH	Enhancer of rudimentary homolog	ENSBTAP00000023664	-3.20526
CHSY3	chondroitin sulfate synthase 3	ENSBTAP00000041677	3.20505
FAM161B	hypothetical protein LOC507530	ENSBTAP00000027092	-3.20359
PAPOLG	poly(A) polymerase gamma	ENSBTAP00000009749	-3.20339
KCTD1	BTB/POZ domain-containing protein KCTD1	ENSBTAP00000018944	-3.20247
LAPTM4B	lysosomal-associated transmembrane protein 4B	ENSBTAP00000022559	-3.20033
SUPT4H1	Transcription elongation factor SPT4	ENSBTAP00000004389	-3.19913			*
PPAP2C	Lipid phosphate phosphohydrolase 2	ENSBTAP00000000955	3.19813
PPIB	Peptidyl-prolyl cis-trans isomerase B	ENSBTAP00000022378	3.19797
TDGF1	teratocarcinoma-derived growth factor 1	ENSBTAP00000028139	3.19748
GYLTL1B	glycosyltransferase-like 1B	ENSBTAP00000012643	3.19458
BZW1	basic leucine zipper and W2 domains 1	ENSBTAP00000007948	-3.19353
ERICH2	Uncharacterized protein LOC285141 homolog		-3.19335
SLC44A3	Choline transporter-like protein 3	ENSBTAP00000033454	3.19263
NIPA2	Magnesium transporter NIPA2	ENSBTAP00000022471	-3.19239
ABCB10	ATP-binding cassette, sub-family B (MDR/TAP), member 10	ENSBTAP00000022677	3.19126
DDX43	DEAD (Asp-Glu-Ala-Asp) box polypeptide 43	ENSBTAP00000029077	-3.19112
IPMK	inositol polyphosphate multikinase	ENSBTAP00000014872	-3.18876
CHFR	checkpoint with forkhead and ring finger domains	ENSBTAP00000018544	3.18857
BT.63212	Bos taurus aldo-keto reductase family 1, member C4 (chlordecone reductase; 3-alpha hydroxysteroid dehydrogenase, type I; dihydrodiol dehydrogenase 4) (AKR1C4), mRNA.	ENSBTAP00000039157	3.18841
PLSCR3	phospholipid scramblase 3	ENSBTAP00000023596	3.18742
SLC3A2	solute carrier family 3, member 2	ENSBTAP00000017614	3.18665
DSC3	desmocollin 3	ENSBTAP00000045372	-3.18664
RAB7B	Ras-related protein Rab-7b	ENSBTAP00000016976	3.18315
B3galt1	UDP-Gal:betaGlcNAc beta 1,3-galactosyltransferase, polypeptide 1	ENSBTAP00000004106	3.18102
PRMT5	protein arginine N-methyltransferase 5	ENSBTAP00000014463	-3.18097
SPSB1	SPRY domain-containing SOCS box protein 1	ENSBTAP00000034027	3.17994
SMAD3	SMAD family member 3	ENSBTAP00000016728	-3.17883
SOX5	transcription factor SOX-5	ENSBTAP00000030245	3.17788
CTSH	Pro-cathepsin HCathepsin H mini chainCathepsin HCathepsin H heavy chainCathepsin H light chain	ENSBTAP00000014593	3.17496			*
C23H6orf47	Bos taurus chromosome 23 open reading frame, human C6orf47 (C23H6orf47), mRNA.		3.17359
ARF4	ADP-ribosylation factor 4	ENSBTAP00000021386	3.17295
DNASE1L1	deoxyribonuclease-1-like 1 precursor	ENSBTAP00000009806	3.17239
SSFA2	sperm specific antigen 2	ENSBTAP00000001241	3.17182
YDJC	YdjC homolog		3.17174
LACTB	Serine beta-lactamase-like protein LACTB, mitochondrial	ENSBTAP00000023098	-3.17
PPT2	Lysosomal thioesterase PPT2	ENSBTAP00000005815	-3.16929
ALPL	Alkaline phosphatase, tissue-nonspecific isozyme	ENSBTAP00000011783	3.1687
AP4E1	adaptor-related protein complex 4, epsilon 1 subunit		-3.16816
ZNF333	zinc finger protein 333	ENSBTAP00000007733	-3.16783
MAT2A	S-adenosylmethionine synthase isoform type-2	ENSBTAP00000027808	-3.16754
TM4SF1	transmembrane 4 L6 family member 1	ENSBTAP00000020168	-3.16749
DHX57	DEAH (Asp-Glu-Ala-Asp/His) box polypeptide 57	ENSBTAP00000019540	3.16702
KCNMB4	potassium large conductance calcium-activated channel, subfamily M, beta member 4	ENSBTAP00000004881	-3.16449
bta-mir-2901	Bos taurus pleckstrin homology domain containing, family F (with FYVE domain) member 1 (PLEKHF1), mRNA.	ENSBTAP00000011375	3.16382
SATB2	SATB homeobox 2	ENSBTAP00000021729	-3.15672
ZAR1	zygote arrest protein 1	ENSBTAP00000006427	-3.15551
EDEM2	ER degradation-enhancing alpha-mannosidase-like 2	ENSBTAP00000004969	3.15482
RPGRIP1	X-linked retinitis pigmentosa GTPase regulator-interacting protein 1	ENSBTAP00000050597	-3.15416
SGPP2	sphingosine-1-phosphate phosphatase 2		-3.15375
CHPT1	Cholinephosphotransferase 1	ENSBTAP00000003236	3.15005
CTPS	CTP synthase 1	ENSBTAP00000002131	-3.14881
TIEG2	Bos taurus Kruppel-like factor 11 (KLF11), mRNA.	XP_873925	3.14805
LOC528342	histone H2B type 1-like	XP_606762	-3.14732
MTFR1L	Protein FAM54B	ENSBTAP00000040498	-3.14722
SPAG8	sperm associated antigen 8	ENSBTAP00000015206	3.14582
PMM1	phosphomannomutase 1	ENSBTAP00000005231	-3.14535
PET112L	Bos taurus PET112 homolog (yeast) (PET112), mRNA.	ENSBTAP00000052518	3.14403
ANXA4	Annexin A4	ENSBTAP00000001463	3.1437
RRN3	agilent:"Bos taurus RRN3 RNA polymerase I transcription factor homolog (S. cerevisiae) (RRN3), mRNA	ENSBTAP00000006308	-3.1435
WSB2	WD repeat and SOCS box-containing protein 2	ENSBTAP00000009395	3.14328
MLYCD	malonyl-CoA decarboxylase, mitochondrial	ENSBTAP00000005562	3.14182
VWA1	von Willebrand factor A domain-containing protein 1	ENSBTAP00000028372	3.14025
ACTA1	Actin, alpha skeletal muscle	ENSBTAP00000006532	3.13904
C3H1orf85	agilent:"Bos taurus chromosome 3 open reading frame, human C1orf85 (C3H1orf85), mRNA	ENSBTAP00000008351	3.13743
TSHZ3	teashirt zinc finger homeobox 3	ENSBTAP00000003479	-3.13614
CAMKK2	calcium/calmodulin-dependent protein kinase kinase 2	ENSBTAP00000014336	-3.13559
XRCC4	DNA repair protein XRCC4	ENSBTAP00000040350	3.13522
ERLIN2	Erlin-2	ENSBTAP00000039591	3.13492
LOC528794	Uncharacterized protein	ENSBTAP00000049224	-3.13433
EEPD1	Endonuclease/exonuclease/phosphatase family domain-containing protein 1	ENSBTAP00000033621	-3.13077
WDR36	WD repeat domain 36	ENSBTAP00000007218	-3.12852
INTB3	Bos taurus integrin, beta 3 (platelet glycoprotein IIIa, antigen CD61) (ITGB3), mRNA.	ENSBTAP00000013173	-3.12787
ZNF404	zinc finger protein 404	ENSBTAP00000017164	3.12614
MKI67IP	MKI67 FHA domain-interacting nucleolar phosphoprotein	ENSBTAP00000031516	-3.12547
TARS	Threonyl-tRNA synthetase, cytoplasmic	ENSBTAP00000018947	3.12492
TMEM185B	Transmembrane protein 185B	ENSBTAP00000050866	3.12338
ECHDC2	Enoyl-CoA hydratase domain-containing protein 2, mitochondrial	ENSBTAP00000003779	3.12082
OGT	Bos taurus O-linked N-acetylglucosamine (GlcNAc) transferase (OGT), mRNA.	ENSBTAP00000042834	-3.12071
PTPRA	protein tyrosine phosphatase, receptor type, A	ENSBTAP00000015189	3.11966
NOL7	nucleolar protein 7	ENSBTAP00000028718	-3.11698
WDR86	WD repeat domain 86	ENSBTAP00000008180	3.11635
IGJ	immunoglobulin J chain	ENSBTAP00000024666	3.11575
APITD1	Bos taurus apoptosis-inducing, TAF9-like domain 1 (APITD1), mRNA.	ENSBTAP00000017996	-3.11518
LARP4	la-related protein 4	ENSBTAP00000022821	-3.11265
WDR70	WD repeat-containing protein 70	ENSBTAP00000044228	-3.11223
CLCN3	chloride channel 3	ENSBTAP00000026813	-3.11218
PEX11A	Peroxisomal membrane protein 11A	ENSBTAP00000008078	3.11084
CTSC	dipeptidyl peptidase 1	ENSBTAP00000014735	-3.10875
IFI16	interferon, gamma-inducible protein 16	XP_869021	-3.10858
SATB1	DNA-binding protein SATB1	ENSBTAP00000028199	-3.1077
NUPL2	nucleoporin-like protein 2	ENSBTAP00000021317	-3.10614
MMP19	matrix metalloproteinase-19	ENSBTAP00000011924	-3.10442
NABP1	agilent:"Bos taurus oligonucleotide/oligosaccharide-binding fold containing 2A (NABP1), mRNA	ENSBTAP00000024821	-3.10348
WWC2	WW and C2 domain containing 2	ENSBTAP00000016172	3.10144
EMP1	epithelial membrane protein 1	ENSBTAP00000047239	-3.10132
MYF6	Myogenic factor 6	ENSBTAP00000018607	3.10118
MCEE	Methylmalonyl-CoA epimerase, mitochondrial	ENSBTAP00000046594	3.10103
POLR3G	polymerase (RNA) III (DNA directed) polypeptide G (32kD)	XP_869967	-3.10016
ORAOV1	oral cancer overexpressed 1		-3.09614
C4H7orf41	Bos taurus chromosome 4 open reading frame, human C7orf41 (C4H7orf41), mRNA.		3.09404
NUFIP1	nuclear fragile X mental retardation protein interacting protein 1	ENSBTAP00000012392	-3.0937
SPHK2	sphingosine kinase 2	ENSBTAP00000013019	3.0909
LBH	Protein LBH	ENSBTAP00000036858	-3.09024
SERF2	small EDRK-rich factor 2	XP_882742	-3.08845
AKAP1	A kinase (PRKA) anchor protein 1	ENSBTAP00000046086	-3.08801
POLR2E	DNA-directed RNA polymerases I, II, and III subunit RPABC1	ENSBTAP00000027684	-3.08591
H3F3A	Bos taurus H3 histone, family 3B (H3F3B), mRNA.	ENSBTAP00000034581	-3.08434
LOC521656	agilent:"Bos taurus cytochrome P450, family 2, subfamily J (LOC521656), mRNA	ENSBTAP00000013230	-3.07964
UBAC2	ubiquitin-associated domain-containing protein 2	ENSBTAP00000007466	3.07773
CCNE2	G1/S-specific cyclin-E2	ENSBTAP00000006455	-3.075
MKRN3	makorin ring finger protein 3	ENSBTAP00000048771	-3.07488
TMEM57	Macoilin	ENSBTAP00000003890	3.07307
FILIP1	filamin A interacting protein 1	ENSBTAP00000037944	-3.07279
DLX6	distal-less homeobox 6	ENSBTAP00000028605	-3.07223
S100PBP	S100P-binding protein	ENSBTAP00000024053	-3.07202
NEU1	Sialidase-1	ENSBTAP00000007454	3.07141
TMEM110	transmembrane protein 110	ENSBTAP00000015075	-3.07072
XBP1	X-box-binding protein 1	ENSBTAP00000007835	3.06741
PDIA3	protein disulfide-isomerase A3 precursor	ENSBTAP00000022854	3.06636
EIF4A3	Eukaryotic initiation factor 4A-III	ENSBTAP00000021327	-3.06564
KBTBD10	kelch repeat and BTB domain-containing protein 10	ENSBTAP00000014219	-3.06483
VANGL1	vang-like 1 (van gogh, Drosophila)	ENSBTAP00000007608	3.06472
FASTKD2	FAST kinase domain-containing protein 2	ENSBTAP00000021553	-3.06442
TBC1D4	TBC1 domain family, member 4	XP_879978	-3.05953
ATXN10	ataxin-10	ENSBTAP00000012308	3.05896
PHF5A	PHD finger-like domain-containing protein 5A	ENSBTAP00000008423	-3.05633
CT47B1	cancer/testis antigen family 147, member B1		-3.05577
SNRPD1	Small nuclear ribonucleoprotein Sm D1	ENSBTAP00000010912	-3.05542
PLTP	phospholipid transfer protein	ENSBTAP00000000732	3.05484
ZNHIT6	zinc finger, HIT-type containing 6	ENSBTAP00000028038	-3.05452
SEC24B	SEC24 family, member B (S. cerevisiae)	ENSBTAP00000045766	-3.05406
LAMC1	laminin, gamma 1 (formerly LAMB2)	ENSBTAP00000015881	3.04195
LRP2	low density lipoprotein receptor-related protein 2	ENSBTAP00000005988	3.04096
UNC5B	netrin receptor UNC5B	ENSBTAP00000018961	3.04078
NR2F2	agilent:"Bos taurus nuclear receptor subfamily 2, group F, member 2 (NR2F2), mRNA	ENSBTAP00000023969	-3.04061
SETD7	SET domain containing (lysine methyltransferase) 7	ENSBTAP00000004658	3.04054
EFR3B	EFR3 homolog B (S. cerevisiae)	ENSBTAP00000032868	3.0388
NADSYN1	Glutamine-dependent NAD(+) synthetase	ENSBTAP00000021894	3.03851
ZMAT2	zinc finger matrin-type protein 2	ENSBTAP00000007159	-3.03726
MURC	Muscle-related coiled-coil protein	ENSBTAP00000029327	3.03697
KCNA1	potassium voltage-gated channel, shaker-related subfamily, member 1 (episodic ataxia with myokymia)	ENSBTAP00000022142	-3.03655
PDK1	pyruvate dehydrogenase kinase, isozyme 1	ENSBTAP00000038331	3.03586
ESD	S-formylglutathione hydrolase	ENSBTAP00000004431	3.03527
TP53BP1	tumor protein p53 binding protein 1	ENSBTAP00000028388	-3.03519
CALCOCO2	Calcium-binding and coiled-coil domain-containing protein 2	ENSBTAP00000010432	3.03469
ENSBTAG00000027221	Uncharacterized protein		-3.03355
SPAG1	sperm associated antigen 1	ENSBTAP00000043499	3.03318
ZSCAN2	agilent:"Bos taurus zinc finger and SCAN domain containing 2 (ZSCAN2), mRNA	ENSBTAP00000001821	-3.03114
SLC31A2	probable low affinity copper uptake protein 2	ENSBTAP00000006742	3.03027
TBPL1	TATA box-binding protein-like protein 1	ENSBTAP00000046701	-3.03016
LMAN2	agilent:"Bos taurus lectin, mannose-binding 2 (LMAN2), mRNA	ENSBTAP00000010569	3.02928
SIPA1L1	signal-induced proliferation-associated 1 like 1	ENSBTAP00000035521	3.02828
GCSH	Glycine cleavage system H protein, mitochondrial	ENSBTAP00000008936	-3.02631
HIPK3	homeodomain interacting protein kinase 3	ENSBTAP00000039475	-3.02582
PRAF2	PRA1 family protein 2	ENSBTAP00000003318	3.02498
GTF2A1L	STON1-GTF2A1L protein	ENSBTAP00000005456	-3.02045
HCST	Hematopoietic cell signal transducer	ENSBTAP00000009651	3.01858
KDSR	3-ketodihydrosphingosine reductase precursor	ENSBTAP00000010155	3.01811
TRPM6	transient receptor potential cation channel, subfamily M, member 6	ENSBTAP00000044179	-3.01802
TMEM260	agilent:"Bos taurus chromosome 10 open reading frame, human C14orf101 (C10H14orf101), mRNA	ENSBTAP00000052546	3.01746
DLG1	discs, large homolog 1 (Drosophila)	ENSBTAP00000027161	3.01537
TUBB5	Bos taurus tubulin, beta class I (TUBB), mRNA.	ENSBTAP00000009158	3.01445
CHERP	calcium homeostasis endoplasmic reticulum protein	ENSBTAP00000006959	-3.01049
RND3	agilent:"Bos taurus Rho family GTPase 3 (RND3), mRNA	ENSBTAP00000043224	-3.00998
ZRANB3	zinc finger, RAN-binding domain containing 3	ENSBTAP00000038188	3.00985
SRSF3	Serine/arginine-rich splicing factor 3	ENSBTAP00000049550	-3.0097
ZNF502	zinc finger protein 502	ENSBTAP00000004724	-3.00816
CDC7L1	Bos taurus cell division cycle 7 homolog (S. cerevisiae) (CDC7), mRNA.	ENSBTAP00000021696	-3.00768
DPY19L3	dpy-19-like 3 (C. elegans)	ENSBTAP00000042607	3.0052
ZDHHC8	zinc finger, DHHC-type containing 8	ENSBTAP00000006197	3.00499
GSTT1	Glutathione S-transferase theta-1	ENSBTAP00000007403	3.00394
AP1S2	AP-1 complex subunit sigma-2	ENSBTAP00000027212	3.0034
DEXI	Dexi homolog (mouse)	XP_001251215	3.00257
TMEM50B	Transmembrane protein 50B	ENSBTAP00000001660	3.00155
ATP5G2	ATP synthase lipid-binding protein, mitochondrial	ENSBTAP00000007538	2.99953
MGRN1	mahogunin, ring finger 1	ENSBTAP00000025290	2.99948
CCDC86	coiled-coil domain-containing protein 86	ENSBTAP00000018897	-2.99942
COL9A2	Uncharacterized protein	ENSBTAP00000027483	-2.99787
TBC1D9B	TBC1 domain family member 9B	ENSBTAP00000029792	2.99707
RABAC1	Prenylated Rab acceptor protein 1	ENSBTAP00000024793	2.99694
SEPHS1	Selenide, water dikinase 1	ENSBTAP00000011613	-2.99605
NINJ1	ninjurin 1	ENSBTAP00000014880	-2.99437
RFK	RFK proteinUncharacterized protein	ENSBTAP00000025762	-2.99269
ANKRD26	ankyrin repeat domain-containing protein 26	ENSBTAP00000022622	2.99046
KIAA1549	KIAA1549	ENSBTAP00000028068	2.98966
ACTG1	Actin, cytoplasmic 2Actin, cytoplasmic 2, N-terminally processed	ENSBTAP00000008132	2.98932
WBSCR16	Williams-Beuren syndrome chromosome region 16	ENSBTAP00000015608	-2.98864
C8H9orf85	hypothetical protein LOC614778		-2.9878
PPAT	amidophosphoribosyltransferase	ENSBTAP00000047788	-2.98778
SLC36A1	solute carrier family 36 (proton/amino acid symporter), member 1	ENSBTAP00000021426	2.98708
COQ2	para-hydroxybenzoate--polyprenyltransferase, mitochondrial precursor	ENSBTAP00000007549	2.98613
PHKB	phosphorylase kinase, beta	ENSBTAP00000006312	2.98607
CCDC76	coiled-coil domain containing 76	ENSBTAP00000020955	-2.98528
RPF2	ribosome production factor 2 homolog	ENSBTAP00000022060	-2.98463
AKR1C3	Uncharacterized protein	ENSBTAP00000039145	2.98444
RELT	RELT tumor necrosis factor receptor	ENSBTAP00000021927	-2.98238
MRPL12	39S ribosomal protein L12, mitochondrial precursor	ENSBTAP00000000534	-2.98198
IFN-TAU	IFN-tau	AAX98268.1	2.98049
VASP	Vasodilator-stimulated phosphoprotein	ENSBTAP00000026119	2.97991
MYO9B	myosin IXB	ENSBTAP00000014779	-2.97989
FBP2	Fructose-1,6-bisphosphatase isozyme 2	ENSBTAP00000026056	2.97957
NUP98	nucleoporin 98kDa	ENSBTAP00000011092	-2.97919
RSL1D1	Ribosomal L1 domain-containing protein 1	ENSBTAP00000019422	-2.97834
KDM4A	lysine (K)-specific demethylase 4A	ENSBTAP00000002687	-2.97765
MGC140823	Bos taurus family with sequence similarity 89, member B (FAM89B), mRNA.	ENSBTAP00000004834	-2.97731
TAT	tyrosine aminotransferase	ENSBTAP00000043762	2.97711
DDX52	Probable ATP-dependent RNA helicase DDX52	ENSBTAP00000013622	-2.97605
FGD4	FYVE, RhoGEF and PH domain containing 4	ENSBTAP00000007175	2.97357
LGALS9	galectin-9 isoform 1	ENSBTAP00000009025	2.97324
RANBP17	RAN binding protein 17	ENSBTAP00000036694	2.97321
HOXA4	Uncharacterized protein	ENSBTAP00000001409	-2.97202
MGC159903	Bos taurus chromosome 2 open reading frame, human C1orf172 (C2H1orf172), mRNA.		2.97175
SNX33	sorting nexin 33	ENSBTAP00000016186	2.96895
PPAP2B	Lipid phosphate phosphohydrolase 3	ENSBTAP00000015460	-2.96651
VEGFA	Uncharacterized protein	ENSBTAP00000007026	2.96392
AVP	Vasopressin-neurophysin 2-copeptinArg-vasopressinNeurophysin 2Copeptin	ENSBTAP00000010555	2.96316
NMB	neuromedin-B precursor	ENSBTAP00000001825	-2.96252
MOGS	mannosyl-oligosaccharide glucosidase	ENSBTAP00000002408	2.96171
TEX12	testis expressed sequence 12		-2.96167
TSEN2	tRNA-splicing endonuclease subunit Sen2	ENSBTAP00000041560	-2.96139
CDH5	cadherin-5 precursor	ENSBTAP00000009760	2.96028
ACTB	Beta actin	ENSBTAP00000036739	2.95985
TRIM25	E3 ubiquitin/ISG15 ligase TRIM25	ENSBTAP00000013121	-2.95871
ZRANB2	zinc finger Ran-binding domain-containing protein 2	ENSBTAP00000003402	-2.95833
LOC525433	histone H2B type 1-like	ENSBTAP00000047778	-2.95644
CFI	complement factor I	ENSBTAP00000045833	2.95633
LCK	lymphocyte-specific protein tyrosine kinase	ENSBTAP00000037887	2.95584
THEM6	UPF0670 protein C8orf55 homolog		2.95581
TRMT10C	agilent:"Bos taurus RNA (guanine-9-) methyltransferase domain containing 1 (RG9MTD1), nuclear gene encoding mitochondrial protein, mRNA	ENSBTAP00000033017	-2.95564
CPXM2	carboxypeptidase X (M14 family), member 2	ENSBTAP00000025207	2.95495
RALGAPA2	Ral GTPase activating protein, alpha subunit 2 (catalytic)	ENSBTAP00000018848	2.95491
LOC520044	histone H2B type 1-like	XP_598274	-2.95458
CASC4	Protein CASC4	ENSBTAP00000048585	2.95351
EXOC7	exocyst complex component 7	ENSBTAP00000034589	2.95335
MICALL1	MICAL-like 1	ENSBTAP00000026064	2.95173
SOX18	transcription factor SOX-18	ENSBTAP00000015485	2.95165
ZFYVE21	Zinc finger FYVE domain-containing protein 21	ENSBTAP00000041951	2.94943
NOSIP	Nitric oxide synthase-interacting protein	ENSBTAP00000019215	-2.94918
FAM222A	family with sequence similarity 222, member A	ENSBTAP00000042769	-2.94868
IFT122	intraflagellar transport 122 homolog (Chlamydomonas)	ENSBTAP00000036344	-2.94739
MBTPS2	Membrane-bound transcription factor site-2 protease	ENSBTAP00000010764	2.94641
MGC143285	Bos taurus chromosome 15 open reading frame, human C11orf57 (C15H11orf57), mRNA.	ENSBTAP00000002592	-2.9447
EFNA5	agilent:"Bos taurus ephrin-A5 (EFNA5), mRNA	ENSBTAP00000021953	2.94273
SEC23B	Protein transport protein Sec23B	ENSBTAP00000024348	2.94048
DDX47	Probable ATP-dependent RNA helicase DDX47	ENSBTAP00000003058	-2.93804
HNRNPM	Bos taurus heterogeneous nuclear ribonucleoprotein M (HNRNPM), mRNA.	ENSBTAP00000011559	-2.93796
C7H5orf30	UPF0684 protein C5orf30 homolog		-2.93709
TIMM44	translocase of inner mitochondrial membrane 44 homolog (yeast)	ENSBTAP00000020681	-2.93593
STAG2	stromal antigen 2	ENSBTAP00000012029	-2.93576
PJA1	agilent:"Bos taurus praja ring finger 1 (PJA1), mRNA	ABH06315.1	2.93499
OR10AG1	olfactory receptor, family 10, subfamily AG, member 1	ENSBTAP00000021100	2.93481
GLRX2	Glutaredoxin-2, mitochondrial	ENSBTAP00000021249	2.93345
OAF	OAF homolog (Drosophila)	ENSBTAP00000028443	2.93288
PNP	Purine nucleoside phosphorylase	ENSBTAP00000016346	-2.93195
TRIM7	tripartite motif containing 7	ENSBTAP00000027907	2.93165
CPNE3	copine-3	ENSBTAP00000020644	2.93071
RAB18	Ras-related protein Rab-18	ENSBTAP00000013018	-2.93005
HNRNPA1	Heterogeneous nuclear ribonucleoprotein A1	ENSBTAP00000002033	-2.92986
SPINT2	kunitz-type protease inhibitor 2	ENSBTAP00000000207	2.92946
DBN1	drebrin	ENSBTAP00000019445	2.92926
TAOK3	TAO kinase 3	ENSBTAP00000016661	2.92761
H2AFZ	agilent:"Bos taurus H2A histone family, member Z (H2AFZ), mRNA	ENSBTAP00000005802	-2.92692
PMVK	phosphomevalonate kinase	ENSBTAP00000023689	2.92507
GPI	glucose-6-phosphate isomerase	ENSBTAP00000008386	-2.9231
ZNF407	zinc finger protein 407	ENSBTAP00000031069	-2.92261
AVIL	advillin	ENSBTAP00000022497	-2.92196
YWHAH	Bos taurus tyrosine 3-monooxygenase/tryptophan 5-monooxygenase activation protein, eta polypeptide (YWHAH), mRNA.	ENSBTAP00000041575	2.92191
SDF4	45 kDa calcium-binding protein precursor	ENSBTAP00000020778	2.92144
NF1	Bos taurus neurofibromin 1 (NF1), mRNA.	ENSBTAP00000015699	2.92103
SH3RF1	E3 ubiquitin-protein ligase SH3RF1	ENSBTAP00000001976	2.91934
HHEX	hematopoietically expressed homeobox	ENSBTAP00000018899	-2.91914
MVD	Diphosphomevalonate decarboxylase	ENSBTAP00000015994	2.91386
ZNF655	zinc finger protein 655	ENSBTAP00000025885	2.91379
ALDOC	fructose-bisphosphate aldolase C	ENSBTAP00000017416	-2.91164
CEP170B	centrosomal protein 170B	ENSBTAP00000006305	2.9116
DDT	D-dopachrome decarboxylase	ENSBTAP00000029458	2.91061
AKNAD1	AKNA domain containing 1	ENSBTAP00000009644	2.90983
C27H8ORF41	Bos taurus TELO2 interacting protein 2 (TTI2), mRNA.		-2.90925
BCAS2	pre-mRNA-splicing factor SPF27	ENSBTAP00000022204	-2.90899
ZBTB9	zinc finger and BTB domain containing 9	ENSBTAP00000048532	-2.90895
MCF2L	MCF.2 cell line derived transforming sequence-like	ENSBTAP00000035199	2.90845
PTPRG	receptor-type tyrosine-protein phosphatase gamma	ENSBTAP00000029213	2.90819
ACSL1	long-chain-fatty-acid--CoA ligase 1	ENSBTAP00000005684	-2.9076
SRSF7	Serine/arginine-rich splicing factor 7	ENSBTAP00000033048	-2.9062
MBD1	methyl-CpG-binding domain protein 1	ENSBTAP00000004954	-2.90453
DHTKD1	dehydrogenase E1 and transketolase domain containing 1	ENSBTAP00000000364	2.90331
FSCN1	fascin	ENSBTAP00000004145	-2.9001
SEH1L	Nucleoporin SEH1	ENSBTAP00000045994	-2.89976
RASA3	ras GTPase-activating protein 3	ENSBTAP00000026598	-2.89955
E2F1	N-terminal EF-hand calcium-binding protein 3	ENSBTAP00000005182	-2.89911
CCDC90A	coiled-coil domain-containing protein 90A, mitochondrial	ENSBTAP00000049984	2.89827
proS1	Vitamin K-dependent protein S	ENSBTAP00000032310	2.89799
TMEM251	transmembrane protein 251	ENSBTAP00000042633	-2.89793
SNRPC	U1 small nuclear ribonucleoprotein C	ENSBTAP00000034056	-2.89547
GNG2	Guanine nucleotide-binding protein G(I)/G(S)/G(O) subunit gamma-2	ENSBTAP00000003959	-2.89377
ZMYM1	zinc finger, MYM-type 1	AAI02674.1	-2.89351
SMIM19	Bos taurus small integral membrane protein 19 (SMIM19), transcript variant 2, mRNA.	AAI40496.1	2.89328
METRNL	meteorin, glial cell differentiation regulator-like	ENSBTAP00000006285	2.8925
APBA2	amyloid beta A4 precursor protein-binding, family A, member 2	ENSBTAP00000027205	2.89244
STOX2	storkhead box 2	ENSBTAP00000011697	-2.89145
UNC13B	unc-13 homolog B (C. elegans)	ENSBTAP00000015153	2.89124
HMGN2	Bos taurus high mobility group nucleosomal binding domain 2 (HMGN2), mRNA.	ENSBTAP00000048748	-2.88982
CIB2	calcium and integrin binding family member 2-like	ENSBTAP00000014575	2.88845
LRRC49	leucine-rich repeat-containing protein 49	ENSBTAP00000014533	-2.88839
HK1	hexokinase 1	ENSBTAP00000044468	2.88809
F11R	Junctional adhesion molecule A	ENSBTAP00000023725	-2.88419
OGDH	2-oxoglutarate dehydrogenase, mitochondrial	ENSBTAP00000007922	2.88291
GBAS	Bos taurus glioblastoma amplified sequence (GBAS), mRNA.	ENSBTAP00000042249	-2.88249
SDE2	hypothetical protein LOC534664	ENSBTAP00000016992	-2.88194
IGF2R	cation-independent mannose-6-phosphate receptor	ENSBTAP00000037502	2.88066
ST3GAL6	agilent:"Bos taurus ST3 beta-galactoside alpha-2,3-sialyltransferase 6 (ST3GAL6), mRNA	ENSBTAP00000005868	-2.87918
KIT	Mast/stem cell growth factor receptor	ENSBTAP00000003498	2.87897			*
LOC515676	Uncharacterized protein	ENSBTAP00000045198	-2.87876
TUFT1	tuftelin	ENSBTAP00000043710	2.87793
UQCR11	Cytochrome b-c1 complex subunit 10	ENSBTAP00000011458	2.87667
CCR7	C-C chemokine receptor type 7 precursor	ENSBTAP00000052953	2.87567
CUL2	cullin-2	ENSBTAP00000051032	-2.87454
CHST4	carbohydrate sulfotransferase 4	ENSBTAP00000022569	2.8725
PLA2G10	Uncharacterized protein	ENSBTAP00000028684	2.87247
LOC784883	gamma-taxilin-like	XP_001250279	2.87131
MBNL2	muscleblind-like 2	ENSBTAP00000030511	2.87066
LOC515358	Bos taurus uncharacterized LOC515358 (LOC515358), mRNA.	ENSBTAP00000052092	2.87029
DDX46	agilent:"Rep: Probable ATP-dependent RNA helicase DDX46 (EC 3.6.1.-) (DEAD box protein 46) (PRP5 homolog). - Canis familiaris, partial (51%)	ENSBTAP00000028682	-2.86991
ZFP14	zinc finger protein 546	ENSBTAP00000047801	-2.8699
MED31	Mediator of RNA polymerase II transcription subunit 31	ENSBTAP00000029148	-2.86988
ITFG1	T-cell immunomodulatory protein	ENSBTAP00000006309	2.86987
KCTD5	BTB/POZ domain-containing protein KCTD5	ENSBTAP00000001047	-2.8698
Ngfr	tumor necrosis factor receptor superfamily member 16	ENSBTAP00000027940	2.8694
RASEF	RAS and EF-hand domain containing	ENSBTAP00000028993	2.86836
FAM3C	Protein FAM3C	ENSBTAP00000030039	2.86799
BXDC5	Bos taurus ribosome production factor 1 homolog (S. cerevisiae) (RPF1), mRNA.	ENSBTAP00000010676	-2.86754
USP25	Ubiquitin carboxyl-terminal hydrolase	ENSBTAP00000025716	2.86673
GABRP	Gamma-aminobutyric acid receptor subunit pi	ENSBTAP00000003604	2.866
RPS27L	Bos taurus ribosomal protein S27-like (RPS27L), mRNA.	ENSBTAP00000052430	-2.8656
C24H18orf21	chromosome 18 open reading frame 21		-2.86518
FANCC	Fanconi anemia group C protein homolog	ENSBTAP00000022853	2.86476
CLPX	ClpX caseinolytic peptidase X homolog (E. coli)	ENSBTAP00000011038	-2.86314
MYEOV2	Myeloma-overexpressed gene 2 protein homolog		-2.86213
SPARC	SPARC	ENSBTAP00000019758	-2.86168
LOC614269	leucine-rich repeat-containing protein 37A3-like	ENSBTAP00000004849	-2.86034
BRWD3	bromodomain and WD repeat domain containing 3	ENSBTAP00000021597	-2.85912
MAN2A2	mannosidase, alpha, class 2A, member 2	ENSBTAP00000025161	2.85908
WASL	Neural Wiskott-Aldrich syndrome protein	ENSBTAP00000006094	2.85851
SYNJ1	synaptojanin-1	ENSBTAP00000003985	-2.85785
LIN52	protein lin-52 homolog	ENSBTAP00000040727	-2.85708
HNRNPA3	heterogeneous nuclear ribonucleoprotein A3	ENSBTAP00000028757	-2.85702
CROCC	ciliary rootlet coiled-coil, rootletin	ENSBTAP00000040412	2.85697
KRTDAP	keratinocyte differentiation-associated protein	XP_580946	-2.85691
LOC101904481	Uncharacterized protein	ENSBTAP00000047865	-2.85676
SSSCA1	Sjogren syndrome/scleroderma autoantigen 1	ENSBTAP00000004835	-2.85671
RECS1	Bos taurus transmembrane BAX inhibitor motif containing 1 (TMBIM1), mRNA.	ENSBTAP00000005137	2.8561
ZFHX3	zinc finger homeobox 3	ENSBTAP00000019489	2.8556
ISOC2	isochorismatase domain-containing protein 2, mitochondrial precursor	ENSBTAP00000021209	2.85498
COL4A1	Collagen alpha-1(IV) chain	ENSBTAP00000035211	2.85472
PEX3	peroxisomal biogenesis factor 3	ENSBTAP00000002294	-2.85278
MGP	matrix Gla protein precursor	ENSBTAP00000016414	-2.85132
SHQ1	Protein SHQ1 homolog	ENSBTAP00000007154	-2.85126
DBX1	Homeobox protein DBX1	ENSBTAP00000003543	-2.85116
CCNI2	cyclin I family, member 2		2.85008
ALOX12E	arachidonate 12-lipoxygenase, epidermal-type	ENSBTAP00000042687	2.84687
RNF111	E3 ubiquitin-protein ligase Arkadia	ENSBTAP00000018858	-2.84639
TMEM232	transmembrane protein 232	ENSBTAP00000040250	2.84624
IER3	radiation-inducible immediate-early gene IEX-1	ENSBTAP00000015092	-2.84535
PROSC	Proline synthase co-transcribed bacterial homolog protein	ENSBTAP00000039600	-2.84424
HMGB3	High mobility group protein B3	ENSBTAP00000006785	-2.84406
TTC9C	Tetratricopeptide repeat protein 9C	ENSBTAP00000001024	-2.84245
QPCTL	Glutaminyl-peptide cyclotransferase-like protein	ENSBTAP00000032205	-2.84182
NIP7	nuclear import 7 homolog (S. cerevisiae)	ENSBTAP00000002182	-2.84165
UST	uronyl-2-sulfotransferase	ENSBTAP00000007989	2.84059
SLC44A1	solute carrier family 44 (choline transporter), member 1	ENSBTAP00000009435	2.84025
VPS41	vacuolar protein sorting-associated protein 41 homolog	ENSBTAP00000009615	2.83981
SYNGR3	Synaptogyrin-3	ENSBTAP00000011211	2.83876
SOS1	son of sevenless homolog 1 (Drosophila)	ENSBTAP00000015471	2.83812
PPIL5	Bos taurus leucine rich repeat protein 1 (LRR1), mRNA.	ENSBTAP00000006480	-2.83673
PAK1IP1	p21-activated protein kinase-interacting protein 1	ENSBTAP00000024854	-2.83668
PIGN	phosphatidylinositol glycan anchor biosynthesis, class N	ENSBTAP00000022160	2.83561
GNG4	guanine nucleotide-binding protein G(I)/G(S)/G(O) subunit gamma-4	ENSBTAP00000003777	2.83317
GSR	glutathione reductase	ENSBTAP00000009363	2.83211
CXCL16	C-X-C motif chemokine 16	ENSBTAP00000024371	2.83157
PHF3	PHD finger protein 3	ENSBTAP00000025476	2.83094
TC2N	tandem C2 domains, nuclear	ENSBTAP00000004377	-2.83038
CCDC64B	coiled-coil domain containing 64B	ENSBTAP00000026537	2.82857
MARVELD1	MARVEL domain-containing protein 1	ENSBTAP00000017923	-2.82856
ZC2HC1A	agilent:"Bos taurus zinc finger, C2HC-type containing 1A (ZC2HC1A), mRNA	AAI14758.1	-2.8279
NFYA	Nuclear transcription factor Y subunit alpha	ENSBTAP00000044528	-2.82762
CORO1C	coronin-1C	ENSBTAP00000010507	2.82658
RNF17	ring finger protein 17	ENSBTAP00000000345	-2.82643
LOC522763	Bos taurus uncharacterized LOC522763 (MGC148762), mRNA.	ENSBTAP00000001728	2.82602
EBAG9	receptor-binding cancer antigen expressed on SiSo cells	ENSBTAP00000047911	2.82543
CYP27A1	agilent:"Bos taurus cytochrome P450, family 27, subfamily A, polypeptide 1 (CYP27A1), nuclear gene encoding mitochondrial protein, mRNA	ENSBTAP00000017935	2.824
B3GNT3	UDP-GlcNAc:betaGal beta-1,3-N-acetylglucosaminyltransferase 3	AAI34624.1	2.82291
IYD	iodotyrosine dehalogenase 1	ENSBTAP00000021191	2.822
EIF5B	eukaryotic translation initiation factor 5B	ENSBTAP00000034522	-2.82195
TPST1	protein-tyrosine sulfotransferase 1	ENSBTAP00000000502	-2.8211
GGNBP2	gametogenetin binding protein 2	ENSBTAP00000013586	-2.82099
ZNF705A	zinc finger protein 705A	NP_001098502	-2.82008
PARP16	agilent:"Bos taurus poly (ADP-ribose) polymerase family, member 16 (PARP16), mRNA	ENSBTAP00000016388	2.81936
ESYT2	extended synaptotagmin-like protein 2	ENSBTAP00000041167	2.81935
GSTP1	Bos taurus glutathione S-transferase pi 1 (GSTP1), mRNA.	ENSBTAP00000004615	2.81932
ZNF532	zinc finger protein 532	ENSBTAP00000043725	2.81878
CRYZ	Zeta-crystallin	ENSBTAP00000041239	2.81719
UTP18	U3 small nucleolar RNA-associated protein 18 homolog	ENSBTAP00000027490	-2.81711
FABP7	Fatty acid-binding protein, brain	ENSBTAP00000017593	-2.81681
PICALM	phosphatidylinositol binding clathrin assembly protein	ENSBTAP00000002170	2.81612
TNFAIP1	tumor necrosis factor, alpha-induced protein 1 (endothelial)	ENSBTAP00000010671	-2.81594
IQGAP2	IQ motif containing GTPase activating protein 2	ENSBTAP00000001190	2.81574
FBXL13	F-box and leucine-rich repeat protein 13		2.81553
DPYSL3	dihydropyrimidinase-related protein 3	ENSBTAP00000014091	2.81435
SUMF1	Sulfatase-modifying factor 1	ENSBTAP00000052631	2.8141
SDAD1	protein SDA1 homolog	ENSBTAP00000007240	-2.81379
XRCC6BP1	XRCC6 binding protein 1	ENSBTAP00000042356	-2.81367
SPIN1	spindlin 1	ENSBTAP00000003961	-2.81276
UBASH3B	ubiquitin associated and SH3 domain containing B	ENSBTAP00000001118	2.8121
GAA	Lysosomal alpha-glucosidase	ENSBTAP00000021325	2.81155
TXNDC16	Bos taurus thioredoxin domain containing 16 (TXNDC16), mRNA.	ENSBTAP00000013728	2.81077
LITAF	lipopolysaccharide-induced TNF factor	ENSBTAP00000007391	2.81058
TMEM181	transmembrane protein 181	ENSBTAP00000014382	2.80994
PRC1	protein regulator of cytokinesis 1	ENSBTAP00000024808	-2.80976
TNP2	Nuclear transition protein 2	ENSBTAP00000048966	-2.80974
HJURP	Holliday junction recognition protein	ENSBTAP00000040311	-2.80973
LOC781494	Bos taurus myeloid-associated differentiation marker-like (LOC781494), mRNA.	ENSBTAP00000013409	2.80858
AFAP1L2	Actin filament-associated protein 1-like 2	ENSBTAP00000006439	-2.80565
Rep15	RAB15 effector protein	ENSBTAP00000029686	2.80541
LOC539562	CD63 antigen pseudogene	ENSBTAP00000018111	2.80525
MRPS18C	28S ribosomal protein S18c, mitochondrial	ENSBTAP00000024161	-2.80374
SF3B5	Splicing factor 3B subunit 5	ENSBTAP00000012920	-2.80312
MEST	mesoderm-specific transcript homolog protein	ENSBTAP00000042286	-2.80248
COQ10B	coenzyme Q-binding protein COQ10 homolog B, mitochondrial	ENSBTAP00000006115	2.80242
HSP90AB1	heat shock protein HSP 90-beta	AAI02945.1	2.79906
DNMT1	DNA (cytosine-5)-methyltransferase 1	ENSBTAP00000003549	-2.79784
C21H14orf142	Uncharacterized protein C14orf142 homolog		-2.79778
DPAGT1	UDP-N-acetylglucosamine--dolichyl-phosphate N-acetylglucosaminephosphotransferase	ENSBTAP00000007065	2.79698
GNAI3	guanine nucleotide-binding protein G(k) subunit alpha	ENSBTAP00000017303	2.7968
UTP3	UTP3, small subunit (SSU) processome component, homolog (S. cerevisiae)	ENSBTAP00000048599	-2.79583
FMNL2	agilent:"Bos taurus formin-like 2 (FMNL2), mRNA	XP_001255412	2.79523
MRPL32	39S ribosomal protein L32, mitochondrial	ENSBTAP00000001313	-2.79506
C16H1ORF26	C16H1ORF26 protein; Uncharacterized protein	ENSBTAP00000005891	2.79192
CRCP	DNA-directed RNA polymerase III subunit RPC9	ENSBTAP00000048749	-2.79167
LRRC2	leucine-rich repeat-containing protein 2	ENSBTAP00000041953	2.79007
THAP2	THAP domain containing, apoptosis associated protein 2	ENSBTAP00000016276	2.78851
KANSL2	agilent:"Bos taurus KAT8 regulatory NSL complex subunit 2 (KANSL2), mRNA		-2.78769
RPS3A	40S ribosomal protein S3a	ENSBTAP00000013079	2.78722
SUOX	sulfite oxidase, mitochondrial	ENSBTAP00000008101	-2.78565
TCEB1	Transcription elongation factor B polypeptide 1	ENSBTAP00000002843	-2.78425
FN1	fibronectin	ENSBTAP00000010925	2.7841
BTBD10	BTB/POZ domain-containing protein 10	ENSBTAP00000039752	-2.78401
STMN1	Stathmin	ENSBTAP00000018284	2.78365
DNAJC12	DnaJ homolog subfamily C member 12	ENSBTAP00000014521	-2.78329
CIP29	Bos taurus SAP domain containing ribonucleoprotein (SARNP), mRNA.	ENSBTAP00000027539	-2.78295
EAPP	E2F-associated phosphoprotein	ENSBTAP00000004437	-2.78174
SIPA1	signal-induced proliferation-associated protein 1	ENSBTAP00000018435	2.78027
PAPD4	Poly(A) RNA polymerase GLD2	ENSBTAP00000008885	-2.77844
WDR53	WD repeat domain 53	ENSBTAP00000019520	-2.77831
DIMT1	Probable dimethyladenosine transferase	ENSBTAP00000015680	-2.77672
PTER	Phosphotriesterase-related protein	ENSBTAP00000022174	2.77373
JAKMIP2	janus kinase and microtubule-interacting protein 2	ENSBTAP00000004348	-2.77304
EIF3J	Eukaryotic translation initiation factor 3 subunit J	ENSBTAP00000000465	-2.77278
SELK	selenoprotein K	Q32PE3	-2.77277
MBTPS1	membrane-bound transcription factor site-1 protease	ENSBTAP00000013425	-2.7727
SMNDC1	survival of motor neuron-related-splicing factor 30	ENSBTAP00000000722	-2.77242
UNG	uracil-DNA glycosylase	ENSBTAP00000042650	-2.772
PRKCH	protein kinase C eta type	ENSBTAP00000004240	2.77186
FABP3	Fatty acid-binding protein, heart	ENSBTAP00000022375	-2.77124
BRDT	testis-specific bromodomain protein	ENSBTAP00000017938	-2.7711
CSGALNACT2	chondroitin sulfate N-acetylgalactosaminyltransferase 2	ENSBTAP00000006810	-2.77023
INPP5D	phosphatidylinositol-3,4,5-trisphosphate 5-phosphatase 1	ENSBTAP00000026867	2.76946
FUOM	protein fucU homolog	ENSBTAP00000007505	-2.76874
TADA1	Transcriptional adapter 1	ENSBTAP00000013804	-2.76861
DIP2C	DIP2 disco-interacting protein 2 homolog C (Drosophila)	ENSBTAP00000015282	2.76792
USP14	ubiquitin carboxyl-terminal hydrolase 14	ENSBTAP00000025580	2.76774
NOL6	nucleolar protein 6	ENSBTAP00000004312	-2.76723
RIT1	GTP-binding protein Rit1	ENSBTAP00000000114	2.76542
LY6G6E	lymphocyte antigen 6 complex, locus G6E	ENSBTAP00000000762	-2.76507
ALKBH1	alkylated DNA repair protein alkB homolog 1	ENSBTAP00000010693	-2.76415
MSX1	homeobox protein MSX-1	ENSBTAP00000014447	-2.76132
SYCP3	synaptonemal complex protein 3	ENSBTAP00000027778	-2.7611
ZFP69	Zinc finger protein 642	ENSBTAP00000048845	-2.76038
HNRNPR	heterogeneous nuclear ribonucleoprotein R	ENSBTAP00000022054	-2.75981
EIF4A1	Eukaryotic initiation factor 4A-I	ENSBTAP00000000144	-2.75953
GTF2IRD1	GTF2I repeat domain containing 1	ENSBTAP00000008161	2.7593
MBD3L3	methyl-CpG binding domain protein 3-like 3	XP_596973	-2.7588
CA4	Carbonic anhydrase 4	ENSBTAP00000023909	2.75804
CHSY	Bos taurus chondroitin sulfate synthase 1 (CHSY1), mRNA.	ENSBTAP00000009678	-2.75747
PRR5	Uncharacterized protein	ENSBTAP00000049385	2.75734
SSBP2	single-stranded DNA-binding protein 2	ENSBTAP00000018404	2.75646
RPS27L	40S ribosomal protein S27-like	ENSBTAP00000017146	-2.75547
TIMM22	Mitochondrial import inner membrane translocase subunit Tim22	ENSBTAP00000011080	-2.75448
ACBD6	agilent:"Bos taurus acyl-CoA binding domain containing 6 (ACBD6), mRNA	AAI33363.1	2.75412
FBXO32	F-box only protein 32	ENSBTAP00000021554	-2.7508
B3GNT8	UDP-GlcNAc:betaGal beta-1,3-N-acetylglucosaminyltransferase 8	ENSBTAP00000021344	2.75062
KIF22	Kinesin-like protein KIF22	ENSBTAP00000018167	-2.74933
RLF	rearranged L-myc fusion	ENSBTAP00000026252	-2.74818
BABAM1	Bos taurus BRISC and BRCA1 A complex member 1 (BABAM1), mRNA.	ENSBTAP00000044652	-2.74645
FLVCR2	agilent:"Bos taurus feline leukemia virus subgroup C cellular receptor family, member 2 (FLVCR2), mRNA	ENSBTAP00000025616	2.74388
LSM3	U6 snRNA-associated Sm-like protein LSm3	ENSBTAP00000009684	-2.74388
NUDC	Nuclear migration protein nudC	ENSBTAP00000005789	-2.74228
GKN2	gastrokine 2	ENSBTAP00000022857	2.74109
SLC35D2	solute carrier family 35, member D2	ENSBTAP00000026562	2.74089
ADAM10	Disintegrin and metalloproteinase domain-containing protein 10	ENSBTAP00000042110	2.74076
NPTX2	neuronal pentraxin II		-2.74029
PSME2	Proteasome activator complex subunit 2	ENSBTAP00000007642	2.7398
ZNF565	zinc finger protein 565	ENSBTAP00000012529	-2.73938
CDKL5	PREDICTED: Bos taurus cyclin-dependent kinase-like 5 (CDKL5), mRNA	ENSBTAP00000009766	2.73925
LOC523582	agilent:"PREDICTED: Bos taurus olfactory receptor 12-like (LOC523582), mRNA	ENSBTAP00000049482	2.73921
WRAP53	telomerase Cajal body protein 1	ENSBTAP00000001421	-2.73914
TIMM21	TIM21-like protein, mitochondrial precursor	ENSBTAP00000012777	2.73856
TESC	tescalcin		-2.7379
CYP4V2	cytochrome P450, family 4, subfamily v, polypeptide 2	ENSBTAP00000002785	-2.73659
CNBP	Cellular nucleic acid-binding protein	ENSBTAP00000016130	-2.73648
SPOPL	speckle-type POZ protein-like	ENSBTAP00000017898	-2.73636
IL1R1	interleukin 1 receptor, type I	ENSBTAP00000006938	2.73634
MPV17	Protein Mpv17	ENSBTAP00000024316	2.73628
CMTM5	CKLF-like MARVEL transmembrane domain-containing protein 5	ENSBTAP00000012794	-2.73623
ACCSL	1-aminocyclopropane-1-carboxylate synthase homolog (Arabidopsis)(non-functional)-like	ENSBTAP00000015998	-2.73605
DUSP6	Dual specificity protein phosphatase 6	ENSBTAP00000006022	2.73527
COX7A2	cytochrome c oxidase subunit 7A2, mitochondrial precursor	ENSBTAP00000006715	-2.73524
UBE2W	probable ubiquitin-conjugating enzyme E2 W	ENSBTAP00000010872	-2.73285
LOC100847724	Uncharacterized protein	ENSBTAP00000045196	-2.73244
AK7	adenylate kinase 7	AAI42089.1	-2.73084
HNRNPU	heterogeneous nuclear ribonucleoprotein U	ENSBTAP00000048368	-2.73056
HMGN3	High mobility group nucleosome-binding domain-containing protein 3	ENSBTAP00000045886	-2.72977
TCFL2	transcription factor 7-like 2	ENSBTAP00000054093	-2.72966
SDF2L1	Stromal cell-derived factor 2-like protein 1	ENSBTAP00000000074	2.72932
GIP	Gastric inhibitory polypeptide	ENSBTAP00000006656	-2.72913
LOC512541	Uncharacterized protein	ENSBTAP00000013568	2.72897
PSEN1	Presenilin-1Presenilin-1 NTF subunitPresenilin-1 CTF subunitPresenilin-1 CTF12	ENSBTAP00000015615	2.72822
EIF4G1	eukaryotic translation initiation factor 4 gamma, 1	ENSBTAP00000032150	-2.72618
MRPL15	39S ribosomal protein L15, mitochondrial	ENSBTAP00000001557	-2.72533
ARRDC4	arrestin domain containing 4	ENSBTAP00000024295	-2.72516
CRIM1	cysteine rich transmembrane BMP regulator 1 (chordin-like)	ENSBTAP00000011877	2.72446
WNT5B	Protein Wnt	ENSBTAP00000001766	2.72431
USPL1	ubiquitin specific peptidase like 1	ENSBTAP00000001562	-2.72356
CMC4	Bos taurus mature T-cell proliferation 1 neighbor (MTCP1NB), mRNA.	ENSBTAP00000010275	2.72336
KIAA1797	Bos taurus KIAA1797 ortholog (KIAA1797), mRNA.	XP_872444	2.72143
LAMP2	lysosomal-associated membrane protein 2 isoform 1	AAI02820.1	2.72107
JAZF1	JAZF zinc finger 1	ENSBTAP00000025319	-2.72086
ADI1	1,2-dihydroxy-3-keto-5-methylthiopentene dioxygenase	ENSBTAP00000007112	2.7181
SENP6	SUMO1/sentrin specific peptidase 6	ENSBTAP00000007718	-2.71759
SETD1A	SET domain containing 1A	ENSBTAP00000003027	-2.71744
FAM20C	family with sequence similarity 20, member C	ENSBTAP00000004699	2.71721
UBE2H	Ubiquitin-conjugating enzyme E2 H	ENSBTAP00000001205	-2.7155
ENTPD3	ectonucleoside triphosphate diphosphohydrolase 3	ENSBTAP00000030794	2.7144
LOC505903	histone H2B type 1-like	XP_582268	-2.71422
ZFYVE1	zinc finger, FYVE domain containing 1	ENSBTAP00000014664	-2.71422
SNX1	sorting nexin-1	ENSBTAP00000042318	-2.71233
EMC6	transmembrane protein 93	ENSBTAP00000035017	-2.71097
SFR1	SWI5-dependent recombination repair 1		2.70948
ENY2	Enhancer of yellow 2 transcription factor homolog	ENSBTAP00000009712	-2.70918
CCNE1	Uncharacterized protein	ENSBTAP00000006215	-2.70892
HNRPC	Bos taurus heterogeneous nuclear ribonucleoprotein C (C1/C2) (HNRNPC), mRNA.	ENSBTAP00000001668	-2.70825
CENPV	centromere protein V	XP_599321	-2.70622
COL28A1	collagen, type XXVIII, alpha 1	ENSBTAP00000033767	2.70531
DDIT4	DNA damage-inducible transcript 4 protein	ENSBTAP00000000187	-2.70459
SCN3A	sodium channel, voltage-gated, type III, alpha subunit	ENSBTAP00000025829	-2.70386
CHST12	carbohydrate sulfotransferase 12	ENSBTAP00000027841	-2.70345
EFCAB11	EF-hand calcium binding domain 11	ENSBTAP00000017461	2.70237
OVOL1	Putative transcription factor Ovo-like 1	ENSBTAP00000016791	2.70164
DDX39	Bos taurus DEAD (Asp-Glu-Ala-Asp) box polypeptide 39A (DDX39A), mRNA.	ENSBTAP00000029088	-2.70137
CRCT1	cysteine-rich C-terminal 1		2.7012
ZFR	zinc finger RNA binding protein	ENSBTAP00000011072	-2.70047
MARF1	Bos taurus KIAA0430 (MARF1), mRNA.	ENSBTAP00000027175	-2.69939
ZC3H10	zinc finger CCCH domain-containing protein 10	ENSBTAP00000012550	-2.69913
HCFC1R1	Host cell factor C1 regulator 1	Q2M2S6	2.69856
PELI2	pellino homolog 2 (Drosophila)	ENSBTAP00000006780	-2.69824
MUT	methylmalonyl-CoA mutase, mitochondrial precursor	ENSBTAP00000018963	2.69769
LSM7	U6 snRNA-associated Sm-like protein LSm7	ENSBTAP00000005939	-2.69717
MBOAT1	membrane bound O-acyltransferase domain containing 1	ENSBTAP00000021975	2.69644
NUP50	nuclear pore complex protein Nup50	ENSBTAP00000023480	-2.69616
DBNL	Drebrin-like protein	ENSBTAP00000023325	2.69481
LHPP	Phospholysine phosphohistidine inorganic pyrophosphate phosphatase	ENSBTAP00000047621	2.69459
BAAT	bile acid CoA: amino acid N-acyltransferase (glycine N-choloyltransferase)	ENSBTAP00000036271	2.69339
NXPH3	neurexophilin 3	ENSBTAP00000020332	2.69329
MRAP2	melanocortin-2 receptor accessory protein 2	ENSBTAP00000000321	2.6932
SGCB	Beta-sarcoglycan	ENSBTAP00000052639	2.6925
SMS	Bos taurus spermine synthase (SMS), mRNA.	ENSBTAP00000024458	2.69236
FAN1	agilent:"Bos taurus FANCD2/FANCI-associated nuclease 1 (FAN1), mRNA	ENSBTAP00000035073	2.68984
MGC157368	hypothetical protein LOC789809		2.68883
MFAP5	microfibrillar-associated protein 5 precursor	ENSBTAP00000000398	2.68821
BRINP1	bone morphogenetic protein/retinoic acid inducible neural-specific 1	ENSBTAP00000021192	2.68803
GABRA5	Gamma-aminobutyric acid receptor subunit alpha-5	ENSBTAP00000004397	-2.68732
SLC22A23	solute carrier family 22 member 23	ENSBTAP00000035320	2.68714
SUCLG2	Succinyl-CoA ligase [GDP-forming] subunit beta, mitochondrial	ENSBTAP00000012551	2.68684
PTPLB	protein-tyrosine phosphatase-like member B	ENSBTAP00000032212	2.68668
UGT8	2-hydroxyacylsphingosine 1-beta-galactosyltransferase	ENSBTAP00000006007	2.68642
GSTA3	Bos taurus glutathione S-transferase, alpha 3 (GSTA3), mRNA.	ENSBTAP00000002908	2.68511
ILK	integrin-linked protein kinase	ENSBTAP00000000927	2.68412
CST3	Cystatin-C	ENSBTAP00000000790	2.68374
LOC531990	Histone H3	ENSBTAP00000050994	-2.68268
CCSER1	hypothetical protein LOC616908	NP_001069905	2.6824
ATP6V1C2	V-type proton ATPase subunit C 2	ENSBTAP00000032803	-2.68222
STYX	serine/threonine/tyrosine interacting protein	XP_874033	-2.68222
BTG3	protein BTG3	ENSBTAP00000024895	-2.68098
B4GALNT2	Uncharacterized protein	ENSBTAP00000013010	2.68049
ATP6V0C	V-type proton ATPase 16 kDa proteolipid subunit	ENSBTAP00000037385	2.67994
RAC2	Ras-related C3 botulinum toxin substrate 2	ENSBTAP00000014666	2.67981
INTS7	Integrator complex subunit 7	ENSBTAP00000024684	-2.67896
BNIP3L	BCL2/adenovirus E1B 19 kDa protein-interacting protein 3-like	ENSBTAP00000033770	-2.67705
BTRC	F-box/WD repeat-containing protein 1A	ENSBTAP00000009830	-2.67704
TMEM81	transmembrane protein 81 precursor	ENSBTAP00000021201	-2.67685
LOC512684	Bos taurus zinc finger protein 547 (ZNF547), mRNA.	ENSBTAP00000051111	-2.67674
CASR	extracellular calcium-sensing receptor precursor	ENSBTAP00000005042	-2.67594
QSOX1	sulfhydryl oxidase 1	ENSBTAP00000018869	2.67536
SPDL1	protein Spindly	ENSBTAP00000010757	-2.67427
ORC6	Origin recognition complex subunit 6	ENSBTAP00000002438	-2.67393
USO1	General vesicular transport factor p115	ENSBTAP00000022642	2.67373
ARHGEF4	Rho guanine nucleotide exchange factor (GEF) 4	ENSBTAP00000021041	2.6728
PSTPIP2	proline-serine-threonine phosphatase-interacting protein 2	ENSBTAP00000048842	-2.6721
Gadd45g	Growth arrest and DNA damage-inducible protein GADD45 gamma	ENSBTAP00000003943	2.672
CCDC49	Bos taurus CWC25 spliceosome-associated protein homolog (S. cerevisiae) (CWC25), mRNA.	ENSBTAP00000034722	-2.67184
VPS37A	vacuolar protein sorting-associated protein 37A	ENSBTAP00000013675	-2.66985
KIAA0319L	KIAA0319-like	ENSBTAP00000022196	2.66924
CYP3A5	Bos taurus cytochrome P450, family 3, subfamily A, polypeptide 5 (CYP3A5), mRNA.	ENSBTAP00000007170	2.66877
PPP1R1A	protein phosphatase 1, regulatory (inhibitor) subunit 1A	ENSBTAP00000014486	2.66864
CHCHD9	Bos taurus coiled-coil-helix-coiled-coil-helix domain containing 2 (CHCHD2), mRNA.	ENSBTAP00000013231	-2.66862
C25H16orf62	chromosome 16 open reading frame 62	ENSBTAP00000025864	2.66791
EPM2A	laforin	ENSBTAP00000020200	2.6673
BDA20	Bos taurus major allergen BDA20 (BDA20), mRNA.	ENSBTAP00000022376	2.66659
RALA	ras-related protein Ral-A	ENSBTAP00000008749	2.66614
GLIS2	GLIS family zinc finger 2	ENSBTAP00000012119	2.66606
RBM10	RNA binding motif protein 10	ENSBTAP00000003758	-2.6654
NXF3	BC122748.1 Bos taurus nuclear RNA export factor 3, mRNA (cDNA clone MGC:152008 IMAGE:8026823), complete cds.	ENSBTAP00000046208	-2.6646
FZD6	Uncharacterized protein	XP_868973	2.6631
IRF5	interferon regulatory factor 5	ENSBTAP00000006567	2.66227
TRIM52	tripartite motif-containing protein 52	ENSBTAP00000026185	-2.6616
DNAJC1	DnaJ (Hsp40) homolog, subfamily C, member 1	ENSBTAP00000044737	2.6615
METAP2	methionine aminopeptidase 2	ENSBTAP00000026568	-2.66109
DCUN1D5	DCN1-like protein 5	ENSBTAP00000004020	-2.66091
PCNXL4	chromosome 14 open reading frame 135	ENSBTAP00000018737	-2.66083
ZNF774	zinc finger protein 774	AAI48951.1	2.66061
THTPA	Thiamine-triphosphatase	ENSBTAP00000009334	2.66039
NCOA3	nuclear receptor coactivator 3	ENSBTAP00000009850	2.65945
VBP1	Bos taurus von Hippel-Lindau binding protein 1 (VBP1), mRNA.	ENSBTAP00000022946	-2.6588
DNAJC30	dnaJ homolog subfamily C member 30	ENSBTAP00000011879	-2.65791
NSDHL	Sterol-4-alpha-carboxylate 3-dehydrogenase, decarboxylating	ENSBTAP00000012167	2.6566
CCL17	chemokine (C-C motif) ligand 17	ENSBTAP00000001579	2.65456
SAP30BP	SAP30-binding protein	ENSBTAP00000015560	-2.65346
GCHFR	GTP cyclohydrolase 1 feedback regulatory protein	ENSBTAP00000017922	2.65308
KTI12	KTI12 homolog, chromatin associated (S. cerevisiae)	NP_001074206	-2.65283
TEAD1	TEA domain family member 1 (SV40 transcriptional enhancer factor)	ENSBTAP00000038692	2.65221
CETN2	Centrin-2	ENSBTAP00000010319	-2.65207
CDC26	Anaphase-promoting complex subunit CDC26	ENSBTAP00000019191	-2.65193
NDUFAF2	mimitin, mitochondrial precursor	ENSBTAP00000028793	-2.65077
MTHFD1	C-1-tetrahydrofolate synthase, cytoplasmic	ENSBTAP00000012704	2.65065
CDK2	Cyclin-dependent kinase 2	ENSBTAP00000005252	-2.65024
FAM204A	Protein FAM204A		-2.64994
celf3	CUGBP Elav-like family member 3	ENSBTAP00000052117	2.64974
POP1	processing of precursor 1, ribonuclease P/MRP subunit (S. cerevisiae)	ENSBTAP00000016721	-2.64944
[truncated: 1,775 more rows]

## Sheet: Table S2
Entrez Gene name	Gene Discription	AgriGO ID	FC
NANOG	Homeobox protein NANOG	ENSBTAP00000027863	13.2146
UPP1	uridine phosphorylase 1	ENSBTAP00000011088	8.91594
SOX2	SRY (sex determining region Y)-box 2	ENSBTAP00000015411	8.58827
CAV1	Caveolin-1	ENSBTAP00000023751	7.78376
AK3L1	Adenylate kinase isoenzyme 4, mitochondrial	Q0VCP1	7.49788
LOC616039	pancreatic trypsin inhibitor-like	XP_873093	7.43682
OTX2	agilent:"Bos taurus orthodenticle homeobox 2 (OTX2), mRNA	ENSBTAP00000019616	7.22005
GPC4	agilent:"Bos taurus glypican 4 (GPC4), mRNA	ENSBTAP00000027510	7.14993
HAS2	hyaluronan synthase 2	ENSBTAP00000026503	7.11661
SLC4A7	solute carrier family 4, sodium bicarbonate cotransporter, member 7	AAI42306.1	7.10762
HNF4A	agilent:"Bos taurus hepatocyte nuclear factor 4, alpha (HNF4A), mRNA	ENSBTAP00000016078	6.97801
CLIC6	CLIC6 chloride intracellular channel 6	ENSBTAP00000002299	6.93289
LGALS4	galectin-4	ENSBTAP00000021701	6.78466
ID1	DNA-binding protein inhibitor ID-1	ENSBTAP00000021521	6.66405
Flrt3	fibronectin leucine rich transmembrane protein 3	ENSBTAP00000004298	6.63649
PDGFRA	agilent:"Bos taurus platelet-derived growth factor receptor, alpha polypeptide (PDGFRA), mRNA	ENSBTAP00000009441	6.58332
NID1	nidogen 1	ENSBTAP00000009531	6.53646
KIT	Mast/stem cell growth factor receptor	ENSBTAP00000003498	6.5041
GRP	agilent:"Bos taurus gastrin-releasing peptide GRP mRNA, complete cds.	ENSBTAP00000006297	6.46159
LOC100139916	LOC100139916 interleukin 32-like		6.46098
TKTL1	Transketolase-like protein 1	ENSBTAP00000036249	6.43206
A2M	Alpha-2-macroglobulin	ENSBTAP00000006167	6.426
PDYN	proenkephalin-B preproprotein	AAI51344.1	6.05305
ACTG2	actin, gamma 2, smooth muscle, enteric	ENSBTAP00000036954	6.01942
MME	membrane metallo-endopeptidase	ENSBTAP00000002681	6.00972
MGC138914	hypothetical protein LOC512219	ENSBTAP00000019910	5.97428
Serpina5	Plasma serine protease inhibitor	ENSBTAP00000005307	5.90786
MYH1	Myosin-1	ENSBTAP00000009327	5.85259
TMEM206	Transmembrane protein 206	AAI12872.1	5.8261
AVIL	advillin	ENSBTAP00000022497	5.71749
CCDC109B	coiled-coil domain-containing protein 109B	ENSBTAP00000017276	5.62365
BTK	tyrosine-protein kinase BTK	ENSBTAP00000030121	5.61195
AKAP2	agilent:"Bos taurus A kinase (PRKA) anchor protein 2 (AKAP2), mRNA	ENSBTAP00000019242	5.60755
NOSTRIN	nostrin	ENSBTAP00000013682	5.57218
EMILIN2	EMILIN-2	ENSBTAP00000005074	5.46294
FAM109A	family with sequence similarity 109, member A	ENSBTAP00000002742	5.43001
TUBA8	Tubulin alpha-8 chain	ENSBTAP00000024663	5.38788
AHCYL2	putative adenosylhomocysteinase 3	ENSBTAP00000002300	5.3789
LAPTM4B	lysosomal-associated transmembrane protein 4B	ENSBTAP00000022559	5.21259
RGS20	Regulator of G-protein signaling 20	ENSBTAP00000004487	5.21195
MGC127133	20-beta-hydroxysteroid dehydrogenase-like	ENSBTAP00000040872	5.15155
SORL1	sortilin-related receptor, L(DLR class) A repeats containing	ENSBTAP00000019457	5.07487
APBA2	amyloid beta A4 precursor protein-binding, family A, member 2	ENSBTAP00000027205	5.07188
GPCPD1	glycerophosphocholine phosphodiesterase GDE1 homolog (S. cerevisiae)	ENSBTAP00000010913	4.9372
CBR3	carbonyl reductase	ENSBTAP00000024873	4.76235
DPYS	dihydropyrimidinase	ENSBTAP00000029176	4.75796
SLC9A9	sodium/hydrogen exchanger 9	ENSBTAP00000041649	4.68552
PRSS12	protease, serine, 12 (neurotrypsin, motopsin)	ENSBTAP00000027594	4.63958
VIM	Vimentin	ENSBTAP00000024572	4.63608
ZBTB44	ZBTB44 zinc finger and BTB domain containing 44	ENSBTAP00000030209	4.62413
GPR1	G protein-coupled receptor 1	ENSBTAP00000041629	4.61963
UGT8	2-hydroxyacylsphingosine 1-beta-galactosyltransferase	ENSBTAP00000006007	4.60166
LFNG	Beta-1,3-N-acetylglucosaminyltransferase lunatic fringe	AAI05464.1	4.58596
FGFR4	fibroblast growth factor receptor 4	ENSBTAP00000013942	4.53021
GPR68	Ovarian cancer G-protein coupled receptor 1	ENSBTAP00000008858	4.52105
MFAP5	microfibrillar-associated protein 5 precursor	ENSBTAP00000000398	4.52042
ALPL	Alkaline phosphatase, tissue-nonspecific isozyme	ENSBTAP00000011783	4.49237
SH3BGRL	SH3 domain-binding glutamic acid-rich-like protein	ENSBTAP00000013990	4.47172
KIAA0922	Transmembrane protein 131-like	ENSBTAP00000049631	4.37247
MIS18BP1	Kinetochore-associated protein KNL-2 homolog	ENSBTAP00000003380	4.34782
RRAD	GTP-binding protein RAD	ENSBTAP00000018501	4.34636
LOC504995	LOC504995 growth differentiation factor 3 pseudogene		4.33404
LOC618541	LOC618541 uncharacterized LOC618541	XP_888452	4.32923
FABP3	Fatty acid-binding protein, heart	ENSBTAP00000022375	4.32502
SPRY4	SPRY4 sprouty homolog 4 (Drosophila)	ENSBTAP00000010852	4.31395
C9orf89	bcl10-interacting CARD protein	ENSBTAP00000014878	4.29216
ZIC2	Zic family member 2	ENSBTAP00000035289	4.27033
MGC139164	hypothetical protein LOC509649	ENSBTAP00000010394	4.21737
TMEM8A	transmembrane protein 8A	ENSBTAP00000022065	4.21236
EVI2B	protein EVI2B	ENSBTAP00000012309	4.18
SPOCK1	SPOCK1 sparc/osteonectin, cwcv and kazal-like domains proteoglycan (testican) 1	ENSBTAP00000004556	4.11781
PBX1	PBX1 pre-B-cell leukemia homeobox 1	ENSBTAP00000018349	4.11342
MAOB	amine oxidase	ENSBTAP00000001698	4.09485
ARF5	ADP-ribosylation factor 5	ENSBTAP00000012326	4.08024
MOBKL2C	Mps one binder kinase activator-like 2C	Q5EAA4	4.05708
CYP1A1	agilent:"PREDICTED: Bos taurus cytochrome P450, subfamily I (aromatic compound-inducible), polypeptide 1 (CYP1A1), mRNA	XP_588298	4.04142
MS4A8B	membrane-spanning 4-domains, subfamily A, member 8B	ENSBTAP00000012238	4.04072
CCL24	C-C motif chemokine 24	ENSBTAP00000037106	4.03148
KLK7	kallikrein-7	ENSBTAP00000020123	4.01746
ICK	serine/threonine-protein kinase ICK	ENSBTAP00000020711	4.00453
FN1	Embryo-specific fibronectin 1 transcript variant	ENSBTAP00000010925	3.93186
TMEM243	Transmembrane protein C7orf23 homolog	ENSBTAP00000049794	3.89072
STARD3NL	MLN64 N-terminal domain homolog	ENSBTAP00000050169	3.88521
CA4	Carbonic anhydrase 4	ENSBTAP00000023909	3.88096
PFKFB4	6-phosphofructo-2-kinase/fructose-2,6-biphosphatase 4	ENSBTAP00000008887	3.87542
S100B	Protein S100-B	ENSBTAP00000006275	3.8748
SCD5	Stearoyl-CoA desaturase 5	ENSBTAP00000025820	3.87066
PTI	spleen trypsin inhibitor I precursor	ENSBTAP00000023042	3.85425
TDGF1	teratocarcinoma-derived growth factor 1	ENSBTAP00000028139	3.84649
STMN1	Stathmin	ENSBTAP00000018284	3.82089
OCA2	oculocutaneous albinism II	ENSBTAP00000012974	3.7411
DHRS7	dehydrogenase/reductase SDR family member 7	ENSBTAP00000027623	3.71658
LOC100299180	LOC100299180 aTP-binding cassette, sub-family C (CFTR/MRP), member 4-like	ENSBTAP00000035357	3.71149
COL18A1	collagen alpha-1(XVIII) chain	ENSBTAP00000034542	3.70848
DUSP4	DUSP4 dual specificity phosphatase 4	XP_593654	3.68536
CKB	Creatine kinase B-type	ENSBTAP00000047181	3.66018
MAP1B	MAP1B microtubule-associated protein 1B	ENSBTAP00000002548	3.6566
SPIC	Transcription factor Spi-C	ENSBTAP00000013069	3.64531
MEIS2	Meis homeobox 2	AAI22622.1	3.63756
ZAP70	zeta-chain (TCR) associated protein kinase 70kDa	ENSBTAP00000007743	3.61544
Cacna1d	Voltage-dependent calcium channel subunit alpha 1D	ENSBTAP00000013226	3.61149
FAM149A	family with sequence similarity 149, member A	ENSBTAP00000004650	3.61131
KLRC1	KLRC1 killer cell lectin-like receptor subfamily C, member 1	ENSBTAP00000025182	3.54757
SPARC	SPARC	ENSBTAP00000019758	3.5391
ARMCX4	ARMCX4 armadillo repeat containing, X-linked 4	ENSBTAP00000036892	3.50765
L1CAM	L1 cell adhesion molecule	ENSBTAP00000017906	3.503
CA13	carbonic anhydrase XIII	AAI51699.1	3.49072
THBS4	Thrombospondin-4	ENSBTAP00000036460	3.44427
HELLS	helicase, lymphoid-specific	ENSBTAP00000007848	3.44178
C5orf13	neuronal protein 3.1	NP_001098515	3.43411
TIFA	TRAF-interacting protein with FHA domain-containing protein A	ENSBTAP00000046244	3.39391
LRRC3	Leucine-rich repeat-containing protein 3	ENSBTAP00000023769	3.39347
CD8B	T-cell surface glycoprotein CD8 beta chain	ENSBTAP00000032971	3.39209
LRRC49	leucine-rich repeat-containing protein 49	ENSBTAP00000014533	3.37724
EDN3	endothelin 3	ENSBTAP00000052537	3.36909
Sox4	SOX4 SRY (sex determining region Y)-box 4	AAI20192.1	3.3653
CDC42EP4	cdc42 effector protein 4	ENSBTAP00000025446	3.3645
TGM2	protein-glutamine gamma-glutamyltransferase 2	ENSBTAP00000021569	3.36348
LRAT	lecithin retinol acyltransferase	ENSBTAP00000046443	3.36221
KIAA1737	KIAA1737	ENSBTAP00000013093	3.34675
GPRC5B	G-protein coupled receptor family C group 5 member B	ENSBTAP00000026109	3.34099
ADH6	alcohol dehydrogenase 6	ENSBTAP00000045473	3.33559
SLC8A1	SLC8A1 solute carrier family 8 (sodium/calcium exchanger), member 1	ENSBTAP00000022795	3.33237
BDH1	D-beta-hydroxybutyrate dehydrogenase, mitochondrial	ENSBTAP00000000573	3.31628
FAM117B	ALS2CR13 protein	ENSBTAP00000024963	3.30257
SLC35D2	solute carrier family 35, member D2	ENSBTAP00000026562	3.302
DCK	Deoxycytidine kinase	ENSBTAP00000016449	3.29919
P4HA3	Prolyl 4-hydroxylase subunit alpha-3	ENSBTAP00000008644	3.27881
ROBO4	roundabout homolog 4	ENSBTAP00000005698	3.27848
BEX2	Protein BEX2	ENSBTAP00000043951	3.23799
JAM3	junctional adhesion molecule C	ENSBTAP00000004124	3.233
SLC1A3	Excitatory amino acid transporter 1	ENSBTAP00000024287	3.23016
LOC539238	LOC539238 ankyrin-2-like	XP_001787700	3.22018
MMD	monocyte to macrophage differentiation protein	ENSBTAP00000000244	3.21405
AP1S2	AP-1 complex subunit sigma-2	ENSBTAP00000027212	3.18744
LOC782892	LOC782892 Rhox homeobox family, member 1-like	XP_001250176	3.15516
PCOLCE2	procollagen C-endopeptidase enhancer 2	ENSBTAP00000021330	3.15408
IL6ST	interleukin 6 signal transducer (gp130, oncostatin M receptor)	ENSBTAP00000023595	3.12687
SLC39A10	solute carrier family 39 (zinc transporter), member 10	ENSBTAP00000022316	3.11101
LOC100140174	LOC100140174 NKG2A-like	ENSBTAP00000006472	3.09609
C12orf75	Overexpressed in colon carcinoma 1 protein homolog		3.08748
KRT7	Keratin, type II cytoskeletal 7	ENSBTAP00000021516	3.08638
AK3	GTP:AMP phosphotransferase, mitochondrial	ENSBTAP00000022789	3.08549
S1PR1	Sphingosine 1-phosphate receptor 1	ENSBTAP00000007861	3.08368
ZNF462	zinc finger protein 462	ENSBTAP00000025536	3.06742
CTSC	dipeptidyl peptidase 1	ENSBTAP00000014735	3.06358
GLI1	zinc finger protein GLI1	ENSBTAP00000008704	3.03738
SPRY2	Protein sprouty homolog 2	ENSBTAP00000043748	3.03234
SNRPA	U1 spliceosomal RNA	ENSBTAP00000011963	3.02721
B3galt1	B3GALT1 UDP-Gal:betaGlcNAc beta 1,3-galactosyltransferase, polypeptide 1	ENSBTAP00000004106	3.0216
COL4A1	Collagen alpha-1(IV) chain	ENSBTAP00000035211	3.00097
FRMD5	FRMD5 FERM domain containing 5	ENSBTAP00000022880	3.00075
BBX	agilent:"Bos taurus bobby sox homolog (Drosophila) (BBX), mRNA	ENSBTAP00000009058	2.99794
KDM2B	lysine (K)-specific demethylase 2B	ENSBTAP00000003003	2.99611
CDH2	Cadherin-2	ENSBTAP00000028238	2.98281
PRICKLE1	prickle-like protein 1	ENSBTAP00000011340	2.96906
SCOC	short coiled-coil protein	ENSBTAP00000002066	2.9653
RNF213	agilent:"PREDICTED: Bos taurus ring finger protein 213 (RNF213), mRNA	ENSBTAP00000030425	2.94969
CCT6B	T-complex protein 1 subunit zeta-2	ENSBTAP00000027104	2.94469
SAA3	SAA3 serum amyloid A 3	ENSBTAP00000030312	2.92048
HLTF	helicase-like transcription factor	ENSBTAP00000034398	2.91885
BCNT2	bucentaur-2	ENSBTAP00000040820	2.88803
IL4R	interleukin-4 receptor subunit alpha	ENSBTAP00000002098	2.88087
BCOR	BCL6 corepressor	XP_880620	2.87475
CAPN7	CAPN7 calpain 7	ENSBTAP00000008495	2.8711
ENSBTAP00000037223	Uncharacterized protein	ENSBTAP00000037223	2.86822
PSIP1	PC4 and SFRS1 interacting protein 1	ENSBTAP00000010356	2.86517
NADK2	NAD kinase domain containing 1	ENSBTAP00000032073	2.86254
SC4MOL	C-4 methylsterol oxidase	NP_001092333	-2.85933
Mmp2	72 kDa type IV collagenase precursor	ENSBTAP00000025657	2.85745
CTHRC1	collagen triple helix repeat-containing protein 1	ENSBTAP00000013555	2.84975
LHFP	LHFP lipoma HMGIC fusion partner	ENSBTAP00000045345	2.84763
TMOD2	TMOD2 tropomodulin 2 (neuronal)	ENSBTAP00000018618	2.84034
SGPP2	SGPP2 sphingosine-1-phosphate phosphatase 2		2.83672
CHN1	N-chimaerin isoform 2	ENSBTAP00000010556	2.80128
PGBD5	piggyBac transposable element derived 5	ENSBTAP00000038812	2.79724
FXYD6	FXYD domain-containing ion transport regulator 6	ENSBTAP00000039832	2.78455
CFB	Complement factor BComplement factor B Ba fragmentComplement factor B Bb fragment	ENSBTAP00000009800	2.78396
HERC5	probable E3 ubiquitin-protein ligase HERC5	ENSBTAP00000052996	2.77125
SELP	P-selectin	ENSBTAP00000044117	2.75782
PTMA	prothymosin, alpha	ENSBTAP00000003305	2.75537
SCHIP1	schwannomin-interacting protein 1	ENSBTAP00000031917	2.72913
CD59	CD59 molecule, complement regulatory protein	ENSBTAP00000002967	2.72254
RASSF10	RASSF10 Ras association (RalGDS/AF-6) domain family (N-terminal) member 10		2.71907
GPR125	G protein-coupled receptor 125	ENSBTAP00000006107	2.71099
HSPB1	heat shock protein beta-1	ENSBTAP00000041898	2.707
DENND5B	DENND5B DENN/MADD domain containing 5B	ENSBTAP00000027075	2.70342
CLEC4E	C-type lectin domain family 4, member E	ENSBTAP00000016163	-2.70086
PMM1	phosphomannomutase 1	ENSBTAP00000005231	2.69857
ID3	DNA-binding protein inhibitor ID-3	ENSBTAP00000019148	2.69514
SEPT3	Neuronal-specific septin-3	ENSBTAP00000017531	2.68544
PHLDA1	PHLDA1 pleckstrin homology-like domain, family A, member 1	ENSBTAP00000011655	2.67912
MSH2	DNA mismatch repair protein Msh2	ENSBTAP00000003556	2.67846
CNKSR3	CNKSR family member 3	ENSBTAP00000016838	2.67683
SERPINH1	Serpin H1	ENSBTAP00000039506	2.67327
ATP10A	ATPase, class V, type 10A	ENSBTAP00000035070	2.67249
IL13RA1	agilent:"Bos taurus interleukin 13 receptor, alpha 1 (IL13RA1), mRNA	ENSBTAP00000025754	2.66444
SNCB	beta-synuclein	ENSBTAP00000012928	2.66379
LOC100139049	agilent:"Bos taurus NKG2A (NKG2A) mRNA, NKG2A-05 allele, complete cds.	ENSBTAP00000038843	2.66064
DDIT4	DNA damage-inducible transcript 4 protein	ENSBTAP00000000187	2.65164
SUSD3	sushi domain containing 3	ENSBTAP00000000206	2.64773
ACVRL1	agilent:"Bos taurus activin A receptor type II-like 1 (ACVRL1), mRNA	ENSBTAP00000018383	2.64426
C3orf70	C1H3orf70 chromosome 1 open reading frame, human C3orf70		2.6327
Gba3	agilent:"Bos taurus glucosidase, beta, acid 3 (cytosolic) (GBA3), mRNA	ENSBTAP00000027139	2.63147
SFRS2	Serine/arginine-rich splicing factor 2	Q3MHR5	2.62787
IGFBP4	Insulin-like growth factor-binding protein 4	ENSBTAP00000011361	2.62579
IRF1	interferon regulatory factor 1	ENSBTAP00000041732	2.62333
KDELC2	KDELC2 KDEL (Lys-Asp-Glu-Leu) containing 2	ENSBTAP00000011476	2.61814
MFSD2B	major facilitator superfamily domain containing 2B	ENSBTAP00000041195	2.61626
GKN2	gastrokine 2	ENSBTAP00000022857	2.6152
CHSY1	Chondroitin synthaseUncharacterized protein	ENSBTAP00000009678	2.61423
CD47	leukocyte surface antigen CD47 precursor	NP_777133	2.61331
ST6GAL1	ST6GAL1 ST6 beta-galactosamide alpha-2,6-sialyltranferase 1	ENSBTAP00000012565	2.60942
RFC1	replication factor C (activator 1) 1, 145kDa	ENSBTAP00000019296	2.60037
MYO10	myosin-X	ENSBTAP00000026812	2.59845
TACC2	transforming acidic coiled-coil-containing protein 2	AAI49059.1	2.58229
RSPO3	R-spondin-3 precursor	ENSBTAP00000010680	2.57192
RTN1	reticulon-1	AAI16163.1	2.56867
MYST2	histone acetyltransferase MYST2	ENSBTAP00000024887	2.56612
MICAL2	microtubule associated monoxygenase, calponin and LIM domain containing 2	ENSBTAP00000043575	2.56475
CYGB	cytoglobin	ENSBTAP00000007304	2.55916
DPPA3	developmental pluripotency associated 3 isoform 2		2.55883
CORO2A	Coronin-2A	ENSBTAP00000016014	2.55867
C8A	complement component C8 alpha chain	ENSBTAP00000004913	2.55777
CHST2	carbohydrate sulfotransferase 2	ENSBTAP00000041637	2.55359
ZNF710	ZNF710 zinc finger protein 710	ENSBTAP00000025518	2.55297
PRPH	Peripherin	ENSBTAP00000023744	-2.55235
POU5F1	POU domain, class 5, transcription factor 1	ENSBTAP00000028122	2.54656
RASGEF1B	Ras-GEF domain-containing family member 1B	ENSBTAP00000042728	2.54325
LOC786987	agilent:"PREDICTED: Bos taurus uncharacterized LOC786987, transcript variant 1 (LOC786987), mRNA	ENSBTAP00000042550	2.53935
STAT3	signal transducer and activator of transcription 3	ENSBTAP00000028687	2.53846
PLAT	Tissue-type plasminogen activatorTissue-type plasminogen activator chain ATissue-type plasminogen activator chain B	ENSBTAP00000001642	2.53782
DHCR7	7-dehydrocholesterol reductase	ENSBTAP00000021892	-2.53178
TMX2	Thioredoxin-related transmembrane protein 2	ENSBTAP00000003111	2.5302
PRDM14	PR domain containing 14	ENSBTAP00000000066	2.52914
DAB2	disabled homolog 2, mitogen-responsive phosphoprotein (Drosophila)	ENSBTAP00000021501	-2.52839
ZNF569	zinc finger protein 569	ENSBTAP00000031471	2.52771
sfrp2	secreted frizzled-related protein 2	ENSBTAP00000029837	2.52591
SCARB1	Scavenger receptor class B member 1	ENSBTAP00000016321	2.52562
CLDN10	Claudin-10	ENSBTAP00000048962	2.51536
SIPA1L1	signal-induced proliferation-associated 1 like 1	ENSBTAP00000035521	2.51316
nin	ninein (GSK3B interacting protein)		2.51278
PLIN2	perilipin-2	ENSBTAP00000031425	2.51185
FABP7	Fatty acid-binding protein, brain	ENSBTAP00000017593	2.50521
WNT11	protein Wnt-11	ENSBTAP00000014355	2.49657
ENPP1	ectonucleotide pyrophosphatase/phosphodiesterase 1	XP_872469	-2.4935
CACHD1	cache domain containing 1	ENSBTAP00000021878	2.47984
TNRC6A	TNRC6A trinucleotide repeat containing 6A	XP_614640	2.47894
PITX2	pituitary homeobox 2	ENSBTAP00000011939	2.47527
KCNK1	Potassium channel subfamily K member 1	ENSBTAP00000005929	2.47168
FST	Follistatin	ENSBTAP00000004318	2.46753
NRP1	agilent:"Bos taurus neuropilin 1 (NRP1), mRNA	ENSBTAP00000026471	2.44903
SLC7A3	cationic amino acid transporter 3	ENSBTAP00000009736	2.44686
PLAC8L1	PLAC8-like 1	XP_875755	-2.44618
GPR133	Probable G-protein coupled receptor 133	ENSBTAP00000027783	-2.44055
ADD2	beta-adducin	ENSBTAP00000011966	2.43984
LDLR	low-density lipoprotein receptor	ENSBTAP00000016342	-2.43737
FCGRT	igG receptor FcRn large subunit p51	ENSBTAP00000018500	2.43561
HMGN5	high mobility group nucleosome binding domain 5	ENSBTAP00000002444	2.43396
GRAMD1B	GRAMD1B GRAM domain containing 1B	ENSBTAP00000001849	2.43302
SASH1	agilent:"PREDICTED: Bos taurus SAM and SH3 domain containing 1 (SASH1), mRNA	ENSBTAP00000002389	2.43197
EPS8	epidermal growth factor receptor kinase substrate 8	ENSBTAP00000000479	2.42849
FGF12	fibroblast growth factor 12	ENSBTAP00000016471	2.42354
SLC25A21	Mitochondrial 2-oxodicarboxylate carrier	ENSBTAP00000043163	-2.42289
LOC786604	LOC786604 heterogeneous nuclear ribonucleoproteins A2/B1 pseudogene		2.41376
LOC100298064	agilent:"PREDICTED: Bos taurus hepatitis A virus cellular receptor 1-like (LOC100298064), mRNA		-2.41
TNP1	Spermatid nuclear transition protein 1	ENSBTAP00000025292	2.4057
CCNA1	CCNA1 cyclin A1	ENSBTAP00000009579	2.40069
PFKM	6-phosphofructokinase, muscle type	ENSBTAP00000000359	2.39627
INSIG1	Insulin-induced gene 1 protein	ENSBTAP00000002084	-2.39539
RNF125	RNF125 ring finger protein 125	ENSBTAP00000004048	2.39533
CAPN8	agilent:"Bos taurus calpain 8 (CAPN8), mRNA	ENSBTAP00000011676	2.3869
NME1	nucleoside diphosphate kinase A 1	ENSBTAP00000006106	2.38241
MGC126945	agilent:"Bos taurus uncharacterized protein MGC126945 (MGC126945), mRNA	ENSBTAP00000035745	2.3752
AKAP12	AKAP12 A kinase (PRKA) anchor protein 12	XP_591518	2.37478
PRKCI	protein kinase C, iota	AAK33101.1	2.37303
IDH2	Isocitrate dehydrogenase [NADP], mitochondrial	ENSBTAP00000018741	2.36792
ZNF570	zinc finger protein 570	ENSBTAP00000000598	2.3643
ANKRD31	protein tyrosine phosphatase, receptor-type, Z polypeptide 1	ENSBTAP00000045454	2.36367
UNG	uracil-DNA glycosylase	ENSBTAP00000042650	2.36051
ROCK2	rho-associated protein kinase 2	ENSBTAP00000007691	2.35742
SOX5	transcription factor SOX-5	ENSBTAP00000030245	2.35397
ARID5B	ARID5B AT rich interactive domain 5B (MRF1-like)	ENSBTAP00000008847	-2.35004
IRGQ	agilent:"Bos taurus immunity-related GTPase family, Q (IRGQ), mRNA	ENSBTAP00000051361	2.34797
USO1	General vesicular transport factor p115	ENSBTAP00000022642	2.34701
GJC1	Gap junction gamma-1 protein	ENSBTAP00000005277	2.34683
LOC530803	LOC530803 aTP-binding cassette, sub-family C (CFTR/MRP), member 4-like	ENSBTAP00000035351	2.33656
GNG4	guanine nucleotide-binding protein G(I)/G(S)/G(O) subunit gamma-4	ENSBTAP00000003777	2.33351
RNF152	RNF152 ring finger protein 152		2.33322
RPIA	Ribose-5-phosphate isomerase	ENSBTAP00000003719	2.33203
MAP7D3	MAP7 domain containing 3	XP_583477	2.32768
FOXO4	forkhead box protein O4	ENSBTAP00000006418	2.32341
KANK2	KN motif and ankyrin repeat domain-containing protein 2	ENSBTAP00000012586	2.32223
LXN	latexin	ENSBTAP00000042184	2.32028
DFNA5	deafness, autosomal dominant 5	ENSBTAP00000020371	2.32024
HDAC2	histone deacetylase 2	ENSBTAP00000015734	2.31515
RBMXL2	Heterogeneous nuclear ribonucleoprotein G Heterogeneous nuclear ribonucleoprotein G, N-terminally processed	NP_001040075	2.3135
L3MBTL2	Lethal(3)malignant brain tumor-like protein 2	ENSBTAP00000037474	2.30944
RAD54L	DNA repair and recombination protein RAD54-like	ENSBTAP00000026513	2.30307
PGD	phosphogluconate dehydrogenase	ENSBTAP00000017988	2.30305
HMGCR	3-hydroxy-3-methylglutaryl-Coenzyme A reductase	ENSBTAP00000010315	-2.2972
GPR160	G protein-coupled receptor 160	XP_001253085	2.28935
Tmem156	transmembrane protein 156	ENSBTAP00000020782	2.28157
STK38	serine/threonine-protein kinase 38	ENSBTAP00000015663	2.28092
TMEM17	transmembrane protein 17	ENSBTAP00000042266	2.27619
FEZ1	fasciculation and elongation protein zeta-1	ENSBTAP00000012027	2.27553
KLB	agilent:"Bos taurus klotho beta (KLB), mRNA	ENSBTAP00000019297	2.26972
ARMCX2	armadillo repeat-containing X-linked protein 2	ENSBTAP00000025866	2.26639
STX12	syntaxin-12	ENSBTAP00000001580	-2.26323
MYOM1	myomesin 1, 185kDa		2.26243
LOC524129	lysosomal-associated transmembrane protein 4B-like	ENSBTAP00000016244	2.25812
PCP4L1	Purkinje cell protein 4-like protein 1		2.2573
MYL9	myosin regulatory light chain 9	ENSBTAP00000015248	2.25655
DGAT2	diacylglycerol O-acyltransferase 2	ENSBTAP00000001536	2.25577
DHFR	dihydrofolate reductase	ENSBTAP00000010103	2.25438
EPS8L1	EPS8-like 1	ENSBTAP00000012517	-2.25078
C14orf169	lysine-specific demethylase NO66	NP_001093172	2.24613
KCNK2	potassium channel subfamily K member 2	ENSBTAP00000005781	2.23907
NSDHL	agilent:"Bos taurus NAD(P) dependent steroid dehydrogenase-like (NSDHL), mRNA	ENSBTAP00000012167	-2.23765
SLC25A20	mitochondrial carnitine/acylcarnitine carrier protein	ENSBTAP00000000217	2.23752
CLIP2	cartilage intermediate layer protein 2	ENSBTAP00000015759	2.23739
PAGE4	agilent:"Bos taurus P antigen family, member 4 (prostate associated) (PAGE4), mRNA	ENSBTAP00000047904	-2.23361
SLC16A7	SLC16A7 solute carrier family 16, member 7 (monocarboxylic acid transporter 2)	ENSBTAP00000028361	-2.23358
PRKCB	Protein kinase C beta type	ENSBTAP00000040548	2.23231
ALDH2	Aldehyde dehydrogenase, mitochondrial	ENSBTAP00000011521	2.23059
GPR64	G protein-coupled receptor 64	ENSBTAP00000000756	-2.23043
LOC787705	chromosome 12 open reading frame 63		-2.22989
ZNF382	zinc finger protein 382	ENSBTAP00000010632	2.22717
SNAI1	zinc finger protein SNAI1	ENSBTAP00000019345	2.22614
ICAM2	LOC616254 intercellular adhesion molecule 2-like	ENSBTAP00000025884	2.22493
TUBA1A	tubulin alpha-1B chain	ENSBTAP00000001948	2.22318
UGCG	ceramide glucosyltransferase	ENSBTAP00000041368	-2.22304
FGF2	heparin-binding growth factor 2 precursor	ENSBTAP00000007477	2.22281
ralgps2	Ral GEF with PH domain and SH3 binding motif 2	ENSBTAP00000033902	2.22151
GLUD1	glutamate dehydrogenase 1, mitochondrial precursor	ENSBTAP00000009923	2.21884
LOC777594	hypothetical protein LOC777594	AAI03087.1	2.21884
LMO2	Rhombotin-2	ENSBTAP00000009126	2.2163
TOP2A	TOP2A topoisomerase (DNA) II alpha 170kDa	XP_001254458	2.21621
FBLN1	fibulin-1	ENSBTAP00000016040	2.2148
UCK2	Uridine kinase	XP_614178	2.21198
FKBP1B	Peptidyl-prolyl cis-trans isomerase FKBP1B	ENSBTAP00000004419	2.21161
SEPP1	agilent:"Bos taurus selenoprotein P, plasma, 1 (SEPP1), mRNA	NP_776884	-2.2105
NRG2	neuregulin 2		2.20918
PLS3	Plastin-3	ENSBTAP00000031879	2.2074
JAM2	junctional adhesion molecule B	ENSBTAP00000000795	2.20532
HMGCS1	3-hydroxy-3-methylglutaryl-CoA synthase 1 (soluble)	ENSBTAP00000015713	-2.20527
PNMA2	paraneoplastic antigen Ma2 homolog	ENSBTAP00000049545	2.2019
HNF1B	Hepatocyte nuclear factor 1 beta	ENSBTAP00000006184	2.20183
NEFL	Neurofilament light polypeptide	ENSBTAP00000029264	2.2011
SPP1	osteopontin precursor	ENSBTAP00000044782	2.20054
EID3	thioredoxin reductase 1, cytoplasmic	AAI49258.1	2.20035
TNFAIP6	tumor necrosis factor-inducible gene 6 protein	ENSBTAP00000009523	2.19994
FYN	Tyrosine-protein kinase Fyn	ENSBTAP00000015730	2.19825
MLH1	agilent:"Bos taurus mutL homolog 1, colon cancer, nonpolyposis type 2 (E. coli) (MLH1), mRNA	ENSBTAP00000022288	-2.19741
PRDM1	PR domain containing 1, with ZNF domain	ENSBTAP00000001081	2.19484
ANXA3	annexin A3	ENSBTAP00000042843	-2.19269
ARL3	ADP-ribosylation factor-like protein 3	ENSBTAP00000005655	2.19038
ARPM1	actin related protein M1	ENSBTAP00000017467	2.18768
ALDH1A3	aldehyde dehydrogenase 1 family, member A3	ENSBTAP00000012030	-2.18756
MIS18A	Protein Mis18-alpha	ENSBTAP00000022106	2.18333
RALY	RNA-binding protein Raly	ENSBTAP00000041837	2.18173
HNRPA0	Heterogeneous nuclear ribonucleoprotein A0Uncharacterized protein	ENSBTAP00000022514	2.17964
COL5A2	collagen, type V, alpha 2	ENSBTAP00000038495	2.17769
GFOD2	Glucose-fructose oxidoreductase domain-containing protein 2	ENSBTAP00000025164	2.17596
MGST1	microsomal glutathione S-transferase 1	ENSBTAP00000011257	-2.17329
TFRC	TFRC transferrin receptor (p90, CD71)	ENSBTAP00000043726	2.1727
SLC23A1	solute carrier family 23 (nucleobase transporters), member 1	ENSBTAP00000010823	-2.16861
SCD	SCD5 stearoyl-CoA desaturase	NP_776384	-2.16647
GATA3	Trans-acting T-cell-specific transcription factor GATA-3	ENSBTAP00000022908	-2.16505
JAG1	jagged 1	ENSBTAP00000009631	2.16206
BOLA-DRB3	major histocompatibility complex, class II, DRB3	ENSBTAP00000018484	2.16171
AP1AR	AP-1 complex-associated regulatory protein	ENSBTAP00000005148	2.15798
HSD3B1	3 beta-hydroxysteroid dehydrogenase/Delta 5-->4-isomerase3-beta-hydroxy-Delta(5)-steroid dehydrogenaseSteroid Delta-isomerase	ENSBTAP00000010992	2.15482
GCA	grancalcin, EF-hand calcium binding protein	ENSBTAP00000024550	-2.15419
SLC27A2	solute carrier family 27 (fatty acid transporter), member 2	ENSBTAP00000005640	-2.15226
MID1	midline 1 (Opitz/BBB syndrome)	ENSBTAP00000013398	2.1503
WNT2B	protein Wnt-2b	ENSBTAP00000018985	-2.14988
SSB	Lupus La protein homolog	ENSBTAP00000011484	2.14963
SUSD1	SUSD1 sushi domain containing 1	ENSBTAP00000041372	-2.14959
STXBP6	STXBP6 syntaxin binding protein 6 (amisyn)	ENSBTAP00000028368	-2.14791
TMEM20	transmembrane protein 20	ENSBTAP00000045606	-2.1454
GSC	agilent:"Bos taurus goosecoid homeobox (GSC), mRNA	ENSBTAP00000013736	2.14289
LOC782922	Prostaglandin F synthase 2	ENSBTAP00000024086	2.14257
BCO2	beta-carotene dioxygenase 2	ENSBTAP00000045443	-2.14253
CD46	membrane cofactor protein	ENSBTAP00000007108	-2.13928
PAG2	Pregnancy-associated glycoprotein 2	ENSBTAP00000025517	-2.13857
SLC13A3	solute carrier family 13 member 3	ENSBTAP00000001161	2.13416
PPP1R14B	PPP1R14B protein phosphatase 1, regulatory (inhibitor) subunit 14B		2.13099
ORC1	origin recognition complex subunit 1	ENSBTAP00000048350	2.13047
GLI3	GLI family zinc finger 3	XP_001253426	2.12993
DMTF1	cyclin D binding myb-like transcription factor 1	ENSBTAP00000033722	2.12971
RCC1	regulator of chromosome condensation	ENSBTAP00000032002	2.12393
RBM20	RBM20 RNA binding motif protein 20	ENSBTAP00000043544	2.12219
NME4	nucleoside diphosphate kinase 4	ENSBTAP00000045110	2.12067
NPTXR	NPTXR neuronal pentraxin receptor	ENSBTAP00000014522	2.11835
IL33	interleukin-33	ENSBTAP00000024412	-2.11799
AKR1B1	aldose reductase	ENSBTAP00000013082	-2.11525
PIM2	PIM2 proteinUncharacterized protein	ENSBTAP00000006032	2.11506
SLC23A2	SLC23A2 solute carrier family 23 (nucleobase transporters), member 2	ENSBTAP00000039151	2.11103
TSPAN7	tetraspanin-7	ENSBTAP00000011802	-2.1084
GOT1	Aspartate aminotransferase, cytoplasmic	ENSBTAP00000015873	2.10806
ankrd39	Ankyrin repeat domain-containing protein 39	ENSBTAP00000014400	2.10597
ANXA1	annexin A1	ENSBTAP00000021256	-2.10496
SHISA2	Protein shisa-2 homolog	ENSBTAP00000024243	-2.10432
KIAA0753	KIAA0753	ENSBTAP00000020714	2.10363
SLC16A12	SLC16A12 solute carrier family 16, member 12	ENSBTAP00000006118	2.10257
FRZB	Secreted frizzled-related protein 3	ENSBTAP00000014572	2.10244
PTPRK	protein tyrosine phosphatase, receptor type, K		-2.10082
Mgst3	Microsomal glutathione S-transferase 3	ENSBTAP00000013559	2.10068
ARG2	arginase-2, mitochondrial precursor	ENSBTAP00000002529	2.09874
FAM69C	family with sequence similarity 69, member C	ENSBTAP00000000115	2.0984
PRKACB	cAMP-dependent protein kinase catalytic subunit beta	ENSBTAP00000046803	2.09839
TUBB2B	Tubulin beta-2B chain	ENSBTAP00000005346	-2.09825
ACAT2	agilent:"Bos taurus acetyl-CoA acetyltransferase 2 (ACAT2), mRNA	ENSBTAP00000003660	-2.09677
DSCAML1	Down syndrome cell adhesion molecule like 1	ENSBTAP00000030152	-2.09532
ZIC3	ZIC3 Zic family member 3	ENSBTAP00000028546	2.09385
GJA1	Gap junction alpha-1 protein	ENSBTAP00000002398	2.09118
XPO7	exportin 7	AAI26554.1	2.08959
ALDH1L2	aldehyde dehydrogenase 1 family, member L2	ENSBTAP00000008298	-2.0889
PDE6C	cone cGMP-specific 3',5'-cyclic phosphodiesterase subunit alpha'	ENSBTAP00000000569	2.08731
PYGL	Glycogen phosphorylase, liver form	ENSBTAP00000015277	2.08663
ABCG5	ATP-binding cassette sub-family G member 5	ENSBTAP00000021768	-2.08501
TTC28	tetratricopeptide repeat domain 28	ENSBTAP00000031582	2.08499
SLC22A5	solute carrier family 22 member 5	ENSBTAP00000035601	-2.08482
ABLIM3	actin-binding LIM protein 3	ENSBTAP00000006442	2.08443
MYO1B	myosin-Ib	ENSBTAP00000014951	-2.08141
FDPS	Farnesyl pyrophosphate synthase	ENSBTAP00000009272	-2.08046
LOC100296410	uncharacterized LOC100296410		2.08006
RPL36A	60S ribosomal protein L36a	AAI42009.1	2.07966
SERPINF2	Alpha-2-antiplasmin	ENSBTAP00000027793	2.07936
TCF7L2	transcription factor 7-like 2	AAI49367.1	2.07371
ATP13A5	ATPase type 13A5	ENSBTAP00000024824	-2.07191
NUCB2	nucleobindin-2	ENSBTAP00000023221	-2.07052
C16H1ORF21	chromosome 1 open reading frame 21		-2.06713
ATP8A1	probable phospholipid-transporting ATPase IA	ENSBTAP00000014818	-2.06667
MT1E	metallothionein 1E	ENSBTAP00000043756	-2.06398
LOC511229	agilent:"PREDICTED: Bos taurus caspase recruitment domain family, member 8-like (LOC511229), mRNA	XP_588526	2.0631
ETS1	ETS1 v-ets erythroblastosis virus E26 oncogene homolog 1 (avian)	ENSBTAP00000003022	2.06188
LOC100300759	uncharacterized LOC100300759		2.06135
SQLE	squalene monooxygenase	ENSBTAP00000007228	-2.05765
PDE4D	phosphodiesterase 4D, cAMP-specific	ENSBTAP00000000631	2.05691
LITAF	lipopolysaccharide-induced TNF factor	ENSBTAP00000007391	-2.0518
INPP5D	phosphatidylinositol-3,4,5-trisphosphate 5-phosphatase 1	ENSBTAP00000026867	-2.05125
IFITM2	interferon induced transmembrane protein 2 (1-8D)	ENSBTAP00000004215	2.04954
SYT11	synaptotagmin-11	ENSBTAP00000014885	2.04732
H3F3A	Histone H3.3	ENSBTAP00000034086	2.04709
SCIN	scinderin	ENSBTAP00000012910	-2.04698
SC5DL	sterol-C5-desaturase (ERG3 delta-5-desaturase homolog, fungal)-like	ENSBTAP00000044313	-2.04517
MRAS	ras-related protein M-Ras	ENSBTAP00000049244	-2.04499
IFI30	gamma-interferon-inducible lysosomal thiol reductase	ENSBTAP00000045061	-2.04435
TPPP3	Tubulin polymerization-promoting protein family member 3	ENSBTAP00000026407	-2.04386
C4orf46	Uncharacterized protein C4orf46 homolog		2.04381
MAPRE2	agilent:"Bos taurus microtubule-associated protein, RP/EB family, member 2 (MAPRE2), mRNA	ENSBTAP00000009897	2.04371
SMARCA2	agilent:"Bos taurus SWI/SNF related, matrix associated, actin dependent regulator of chromatin, subfamily a, member 2 (SMARCA2), mRNA	ENSBTAP00000035551	2.04097
CTSA	Lysosomal protective proteinLysosomal protective protein 32 kDa chainLysosomal protective protein 20 kDa chain	ENSBTAP00000039003	-2.04097
AHCYL1	S-adenosylhomocysteine hydrolase-like 1	ENSBTAP00000047947	2.04038
FUT10	alpha-(1,3)-fucosyltransferase 10	ENSBTAP00000007176	2.04037
AMIGO2	adhesion molecule with Ig-like domain 2	ENSBTAP00000002625	2.03994
IDI1	Isopentenyl-diphosphate Delta-isomerase 1	ENSBTAP00000005323	-2.03818
STMN2	stathmin-2	ENSBTAP00000026776	2.03442
SLC13A4	solute carrier family 13 member 4	ENSBTAP00000005040	-2.03333
GRAMD1A	GRAM domain containing 1A	ENSBTAP00000004977	2.0306
RAB30	RAB30, member RAS oncogene family	ENSBTAP00000003135	2.03031
SLC30A4	SLC30A4 solute carrier family 30 (zinc transporter), member 4	Q9TTF3	-2.03019
TACSTD2	tumor-associated calcium signal transducer 2	ENSBTAP00000005750	-2.02862
PAG11	pregnancy-associated glycoprotein 11	ENSBTAP00000005399	-2.02829
KRT19	Keratin, type I cytoskeletal 19	ENSBTAP00000006450	-2.0282
HLCS	holocarboxylase synthetase (biotin-(proprionyl-CoA-carboxylase (ATP-hydrolysing)) ligase)	ENSBTAP00000051848	2.02626
homer2	homer protein homolog 2	ENSBTAP00000017648	2.02469
INPP1	Inositol polyphosphate 1-phosphatase	ENSBTAP00000009977	2.02277
GADD45A	Growth arrest and DNA damage-inducible protein GADD45 alpha	ENSBTAP00000033363	-2.02253
PRSS23	Serine protease 23	ENSBTAP00000020194	-2.02223
MGC140681	Putative uncharacterized protein MGC140681	ENSBTAP00000015524	2.0222
CD36	Platelet glycoprotein 4	ENSBTAP00000023750	-2.02218
NCOA1	NCOA1 nuclear receptor coactivator 1	XP_872525	-2.01986
ZNF529	zinc finger protein 529	XP_587640	2.01979
ZCCHC17	zinc finger, CCHC domain containing 17	ENSBTAP00000022373	2.01921
KATNAL2	agilent:"Bos taurus katanin p60 subunit A-like 2 (KATNAL2), mRNA	ENSBTAP00000025744	2.01743
NEDD4L	neural precursor cell expressed, developmentally down-regulated 4-like	ENSBTAP00000018334	-2.01678
SERPINB5	SERPINB5 serpin peptidase inhibitor, clade B (ovalbumin), member 5	ENSBTAP00000002617	-2.01611
OSTF1	Osteoclast-stimulating factor 1	ENSBTAP00000003560	-2.01554
LSS	lanosterol synthase	ENSBTAP00000025201	-2.01505
LOC510716	Uncharacterized protein	ENSBTAP00000019132	-2.01486
SCNN1B	amiloride-sensitive sodium channel subunit beta	ENSBTAP00000016301	2.01467
CYP51A1	agilent:"Bos taurus cytochrome P450, family 51, subfamily A, polypeptide 1 (CYP51A1), mRNA	ENSBTAP00000002582	-2.01428
CTNND2	catenin (cadherin-associated protein), delta 2 (neural plakophilin-related arm-repeat protein)	XP_601963	2.0135
STAMBPL1	agilent:"Bos taurus STAM binding protein-like 1 (STAMBPL1), mRNA	ENSBTAP00000001709	2.01302
ACSL4	acyl-CoA synthetase long-chain family member 4	ENSBTAP00000050572	-2.0121
IMP4	U3 small nucleolar ribonucleoprotein protein IMP4	ENSBTAP00000004184	2.00929
ACLY	ATP-citrate synthase	ENSBTAP00000022258	-2.00766
PPP1R14A	protein phosphatase 1, regulatory (inhibitor) subunit 14A	ENSBTAP00000031949	2.00666
SLC11A2	solute carrier family 11 (proton-coupled divalent metal ion transporters), member 2	ENSBTAP00000052112	-2.00451
MAP4K3	mitogen-activated protein kinase kinase kinase kinase 3	XP_001251109	-2.00362
MOCS2	MOCS2 molybdenum cofactor synthesis 2	ENSBTAP00000007087	2.00307
C1orf146	Uncharacterized protein C1orf146 homolog		-2.0028
ARHGAP18	rho GTPase-activating protein 18	ENSBTAP00000043716	-2.00277
SH3BGRL2	agilent:"Bos taurus SH3 domain binding glutamic acid-rich protein like 2 (SH3BGRL2), mRNA	ENSBTAP00000024794	-2.0022

## Sheet: Table S3
GO_acc	term_type	Term discription	p-value	FDR	Genes
GO:0050896	P	response to stimulus	7.3e-135	3.7e-132	ZIC3, ZIC2, ZAP70, UNG, UGT8, TUBA8, TOP2A, TNP1, TNFAIP6, TMOD2, TGM2, TDGF1, TCF7L2, SYT11, SUSD3, STK38, STAT3, ST6GAL1, SSB, SPP1, SOX2, SORL1, SNRPA, SNCB, SNAI1, SLC8A1, SLC7A3, SLC35D2, SLC23A2, SERPINH1, SERPINF2, Serpina5, SELP, SCNN1B, SCD5, SCARB1, SAA3, S1PR1, S100B, RSPO3, RRAD, RPL36A, RNF213, RNF125, RFC1, RCC1, ralgps2, RAD54L, PYGL, PRSS12, PRKCI, PRKCB, PRKACB, PRDM1, POU5F1, PL…
GO:0016043	P	cellular component organization	1.1e-114	2.8e-112	ZCCHC17, ZAP70, XPO7, WNT11, USO1, UCK2, TUBA8, TOP2A, TNP1, TNFAIP6, TMOD2, THBS4, TGM2, TFRC, TACC2, SYT11, STMN2, STMN1, STK38, STAT3, SPRY4, SPRY2, SPP1, SPOCK1, SOX5, SOX2, SORL1, SNRPA, SNAI1, SMARCA2, SLC8A1, SLC39A10, SLC25A20, SLC1A3, SIPA1L1, sfrp2, Serpina5, SEPT3, SCARB1, S1PR1, S100B, RTN1, RPL36A, ROCK2, ROBO4, RFC1, RCC1, RASGEF1B, RAD54L, RAB30, PRKCI, PRKCB, PRKACB, PRICKLE1, PRD…
GO:0065008	P	regulation of biological quality	4.9e-104	8.2e-102	BCNT2, ADH6, CDH2, CDC42EP4, BTK, SLC9A9, PRDM14, Cacna1d, FST, SCARB1, PDYN, SLC1A3, IL6ST, TGM2, ETS1, Serpina5, FRZB, RASGEF1B, IGFBP4, SLC8A1, COL4A1, FGFR4, GOT1, GPR1, CA13, PRKCB, FXYD6, CTNND2, AVIL, ROCK2, S100B, PYGL, ID3, SPP1, POU5F1, HSD3B1, ATP10A, FOXO4, KATNAL2, APBA2, LOC539238, STAT3, SLC4A7, SCD5, ZAP70, ACTG2, EDN3, PRKCI, GPRC5B, CD59, SOX5, AMIGO2, AP1S2, KLK7, S1PR1, CCL24,…
GO:0006950	P	response to stress	8.6e-79	1.1e-76	CDH2, CDC42EP4, BTK, SCARB1, CLIC6, PDYN, MGC139164, TGM2, Serpina5, HMGN5, CCNA1, IGFBP4, SLC8A1, KLRC1, GPR1, CAPN8, C8A, CA13, PRKCB, TNP1, IDH2, MME, L1CAM, AVIL, ARG2, DUSP4, CTHRC1, PYGL, MSH2, ID3, SPP1, POU5F1, SERPINH1, C5orf13, CFB, FOXO4, CHST2, KRT7, STAT3, LOC100139049, SCD5, ZAP70, EID3, EDN3, DDIT4, HLTF, CD59, AMIGO2, KLK7, PLS3, PRSS12, CCL24, MYO10, LOC100140174, UNG, IL4R, SAA3…
GO:0051179	P	localization	1.8e-69	1.8e-67	STAMBPL1, BTK, ROBO4, TACC2, SLC9A9, CDH2, Cacna1d, FST, ZIC2, SCARB1, CLIC6, PDYN, SLC1A3, CORO2A, CACHD1, FRZB, MYL9, SLC8A1, COL4A1, MMD, LOC100299180, SLC39A10, LOC530803, PLIN2, CA13, PRKCB, PITX2, TNP1, PMM1, CFB, MFSD2B, LAPTM4B, AVIL, PNMA2, ROCK2, S100B, CHN1, MAPRE2, HNF4A, FABP7, L1CAM, SPP1, BCOR, SLC25A20, IL6ST, SERPINH1, ATP10A, ARMCX4, GLUD1, KATNAL2, PRKACB, APBA2, CHST2, HAS2, G…
GO:0008219	P	cell death	4e-64	2.9e-62	SNAI1, UNG, BCNT2, MSH2, ID3, SNCB, STAMBPL1, COL18A1, POU5F1, NME1, CTHRC1, OTX2, BTK, SCARB1, CAV1, NME4, LOC539238, MME, COL5A2, STAT3, HSPB1, FN1, GJA1, FOXO4, RNF213, ZAP70, ACTG2, IL6ST, LOC511229, ANKRD31, TGM2, ACVRL1, PTMA, PRKCB, DDIT4, TOP2A, TDGF1, PIM2, JAG1, COL4A1, FGFR4, MMD, PRKCI, C9orf89, Mmp2, CD59, AMIGO2, C8A, FGF12, PHLDA1, HELLS, KLK7, S100B, FGF2, PRDM1, ETS1, sfrp2, KRT7…
GO:0016265	P	death	4e-64	2.9e-62	SNAI1, UNG, BCNT2, MSH2, ID3, SNCB, STAMBPL1, COL18A1, POU5F1, NME1, CTHRC1, OTX2, BTK, SCARB1, CAV1, NME4, LOC539238, MME, COL5A2, STAT3, HSPB1, FN1, GJA1, FOXO4, RNF213, ZAP70, ACTG2, IL6ST, LOC511229, ANKRD31, TGM2, ACVRL1, PTMA, PRKCB, DDIT4, TOP2A, TDGF1, PIM2, JAG1, COL4A1, FGFR4, MMD, PRKCI, C9orf89, Mmp2, CD59, AMIGO2, C8A, FGF12, PHLDA1, HELLS, KLK7, S100B, FGF2, PRDM1, ETS1, sfrp2, KRT7…
GO:0012501	P	programmed cell death	3.8e-61	2.4e-59	SNAI1, UNG, BCNT2, MSH2, ID3, SNCB, STAMBPL1, COL18A1, POU5F1, NME1, CTHRC1, OTX2, BTK, SCARB1, CAV1, NME4, LOC539238, MME, COL5A2, STAT3, HSPB1, FN1, GJA1, FOXO4, RNF213, ZAP70, ACTG2, IL6ST, LOC511229, ANKRD31, TGM2, ACVRL1, PTMA, PRKCB, DDIT4, TOP2A, TDGF1, PIM2, JAG1, COL4A1, FGFR4, PRKCI, C9orf89, Mmp2, CD59, AMIGO2, C8A, PHLDA1, HELLS, S100B, FGF2, PRDM1, ETS1, sfrp2, KRT7, GPR68, BEX2, NEF…
GO:0065007	P	biological regulation	7.9e-61	4.4e-59	BCNT2, ADH6, STAMBPL1, CDC42EP4, TKTL1, UNG, LXN, LFNG, SEPT3, MICAL2, ROBO4, TACC2, SLC9A9, INPP1, CDH2, Cacna1d, FST, SCD5, SCARB1, CLIC6, PDYN, DFNA5, SLC1A3, CORO2A, CACHD1, TGM2, ETS1, ZNF710, Serpina5, HMGN5, KDELC2, FRZB, CCNA1, PIM2, MYL9, RASGEF1B, IGFBP4, SLC8A1, COL4A1, FGFR4, GOT1, GPR1, H3F3A, CAPN8, C8A, CA13, PRKCB, PITX2, DMTF1, HERC5, TNP1, SSB, TIFA, CFB, ankrd39, KRT7, KANK2, F…
GO:0006915	P	apoptosis	1.4e-58	7.2e-57	SNAI1, UNG, BCNT2, MSH2, ID3, SNCB, STAMBPL1, COL18A1, POU5F1, NME1, CTHRC1, FOXO4, BTK, S100B, CAV1, NME4, LOC539238, MME, COL5A2, STAT3, HSPB1, FN1, GJA1, RNF213, ZAP70, ACTG2, IL6ST, LOC511229, ANKRD31, TGM2, ACVRL1, PTMA, PRKCB, DDIT4, TOP2A, TDGF1, PIM2, JAG1, COL4A1, FGFR4, PRKCI, C9orf89, Mmp2, CD59, AMIGO2, C8A, PHLDA1, HELLS, FGF2, PRDM1, ETS1, sfrp2, KRT7, GPR68, BEX2, NEFL, AVIL, PNMA2…
GO:0043067	P	regulation of programmed cell death	4.1e-58	1.7e-56	SNAI1, UNG, BCNT2, MSH2, ID3, SNCB, STAMBPL1, COL18A1, NME1, CTHRC1, OTX2, BTK, S100B, CAV1, NME4, LOC539238, COL5A2, STAT3, HSPB1, FN1, FOXO4, RNF213, ZAP70, IL6ST, LOC511229, ANKRD31, TGM2, ACVRL1, PTMA, PRKCB, TOP2A, TDGF1, PIM2, JAG1, COL4A1, FGFR4, PRKCI, C9orf89, Mmp2, CD59, AMIGO2, C8A, PHLDA1, HELLS, FGF2, PRDM1, ETS1, sfrp2, BEX2, NEFL, AVIL, PNMA2, ROCK2, HDAC2, CDH2
GO:0010941	P	regulation of cell death	4.1e-58	1.7e-56	SNAI1, UNG, BCNT2, MSH2, ID3, SNCB, STAMBPL1, COL18A1, NME1, CTHRC1, OTX2, BTK, S100B, CAV1, NME4, LOC539238, COL5A2, STAT3, HSPB1, FN1, FOXO4, RNF213, ZAP70, IL6ST, LOC511229, ANKRD31, TGM2, ACVRL1, PTMA, PRKCB, TOP2A, TDGF1, PIM2, JAG1, COL4A1, FGFR4, PRKCI, C9orf89, Mmp2, CD59, AMIGO2, C8A, PHLDA1, HELLS, FGF2, PRDM1, ETS1, sfrp2, BEX2, NEFL, AVIL, PNMA2, ROCK2, HDAC2, CDH2
GO:0042981	P	regulation of apoptosis	2e-55	7.7e-54	SNAI1, UNG, BCNT2, MSH2, ID3, SNCB, STAMBPL1, COL18A1, NME1, CTHRC1, FOXO4, BTK, S100B, CAV1, NME4, LOC539238, COL5A2, STAT3, HSPB1, FN1, RNF213, ZAP70, IL6ST, LOC511229, ANKRD31, TGM2, ACVRL1, PTMA, PRKCB, TOP2A, TDGF1, PIM2, JAG1, COL4A1, FGFR4, PRKCI, C9orf89, Mmp2, CD59, AMIGO2, C8A, PHLDA1, HELLS, PRDM1, ETS1, sfrp2, BEX2, NEFL, AVIL, PNMA2, ROCK2, HDAC2, CDH2
GO:0010646	P	regulation of cell communication	8.1e-55	2.9e-53	DUSP4, SNCB, HNF4A, LHFP, WNT11, GNG4, CNKSR3, CDH2, ROCK2, POU5F1, SPRY2, LFNG, C5orf13, FOXO4, RGS20, S100B, C9orf89, CAV1, OTX2, ROBO4, PRKACB, PCOLCE2, AKAP12, GLI1, LGALS4, ZIC3, FST, GJA1, FRZB, STMN1, LOC782892, PDYN, ZIC2, NANOG, ZAP70, HNF1B, IL6ST, MGC139164, TGM2, ACVRL1, EDN3, DDIT4, KDELC2, TDGF1, RASGEF1B, PDE4D, JAG1, COL4A1, FGFR4, STMN2, PRKCI, TMOD2, GPR1, ralgps2, PLAT, AMIGO2,…
GO:0050789	P	regulation of biological process	7.2e-50	2.4e-48	BCNT2, STAMBPL1, CDC42EP4, TKTL1, UNG, LXN, LFNG, SEPT3, MICAL2, ROBO4, TACC2, INPP1, CDH2, Cacna1d, FST, SCARB1, CLIC6, PDYN, DFNA5, CTHRC1, CORO2A, CACHD1, TGM2, ETS1, ZNF710, Serpina5, HMGN5, KDELC2, FRZB, CCNA1, PIM2, MYL9, RASGEF1B, IGFBP4, SLC8A1, COL4A1, FGFR4, GOT1, GPR1, H3F3A, CAPN8, C8A, CA13, PRKCB, PITX2, DMTF1, HERC5, TNP1, SSB, TIFA, CFB, ankrd39, KRT7, KANK2, FXYD6, CTNND2, AVIL, …
GO:0002376	P	immune system process	1.4e-48	4.4e-47	UNG, SPRY4, MSH2, ID3, LOC777594, CORO2A, POU5F1, SAA3, TFRC, CTSC, BTK, CFB, SPRY2, FOXO4, PCOLCE2, LOC539238, IFITM2, COL5A2, SPIC, C8A, SELP, GJA1, CLIC6, SPP1, FUT10, ZAP70, TCF7L2, ADD2, IL6ST, MGC139164, ACVRL1, ID1, PRKCB, IL4R, MGC126945, PIM2, MYST2, JAG1, RNF125, RRAD, FCGRT, Mmp2, GPR1, CD47, SOX5, PRDM1, CD8B, SLC7A3, IL13RA1, NRP1, CA13, HELLS, LMO2, SUSD3, ETS1, IRF1, KIT, PBX1, SMA…
GO:0007049	P	cell cycle	2.3e-45	6.8e-44	DUSP4, SNAI1, MAPRE2, HNF4A, MSH2, WNT11, ID3, POU5F1, NME1, ARPM1, SEPT3, SASH1, CCT6B, FOXO4, RPL36A, STK38, ORC1, TACC2, RAD54L, RCC1, LRAT, CLIP2, TUBA8, STMN1, ZAP70, TCF7L2, ACVRL1, EDN3, ID1, TOP2A, GLI1, CCNA1, PIM2, JAG1, STMN2, SIPA1L1, HELLS, DMTF1, PLS3, HERC5, IRF1, KIAA0753, KRT7, GPR68, NANOG, ROCK2, BTK
GO:0009966	P	regulation of signal transduction	3.4e-45	9.4e-44	DUSP4, HNF4A, LHFP, WNT11, CNKSR3, CDH2, ROCK2, POU5F1, SPRY2, LFNG, C5orf13, FOXO4, RGS20, C9orf89, CAV1, OTX2, ROBO4, PRKACB, PCOLCE2, AKAP12, GLI1, LGALS4, ZIC3, FST, GJA1, FRZB, STMN1, LOC782892, ZIC2, ZAP70, HNF1B, IL6ST, MGC139164, TGM2, ACVRL1, EDN3, DDIT4, KDELC2, TDGF1, RASGEF1B, PDE4D, JAG1, STMN2, FGFR4, GNG4, TMOD2, GPR1, ralgps2, AMIGO2, SLC7A3, SIPA1L1, NRP1, PRKCB, GPC4, FGF2, S1PR…
GO:0009987	P	cellular process	4.4e-43	1.2e-41	BCNT2, ADH6, STAMBPL1, LRAT, CDC42EP4, TKTL1, UNG, LXN, LFNG, SPRY2, AK3, SEPT3, MICAL2, ROBO4, ralgps2, FRMD5, DCK, SLC9A9, NID1, INPP1, MAP7D3, Cacna1d, MSH2, FST, XPO7, SCARB1, CLIC6, PDYN, DFNA5, SLC1A3, CORO2A, CACHD1, TGM2, ETS1, ZNF710, Serpina5, CTHRC1, Gba3, KDELC2, FRZB, CCNA1, PIM2, MYL9, RASGEF1B, IGFBP4, SLC8A1, COL4A1, FGFR4, MMD, TACC2, GOT1, LOC100299180, GPR1, LOC530803, H3F3A, P…
GO:0051234	P	establishment of localization	9.5e-43	2.4e-41	STAMBPL1, BTK, TACC2, SLC9A9, CDH2, Cacna1d, FST, ZIC2, SCARB1, CLIC6, PDYN, SLC1A3, CORO2A, ZAP70, FRZB, MYL9, SLC8A1, COL4A1, MMD, LOC100299180, SLC39A10, LOC530803, PLIN2, CA13, PRKCB, PMM1, CFB, MFSD2B, LAPTM4B, AVIL, PNMA2, ROCK2, S100B, CHN1, MAPRE2, HNF4A, FABP7, USO1, BCOR, SLC25A20, IL6ST, SERPINH1, ATP10A, ARMCX4, SMARCA2, PRKACB, APBA2, LOC539238, SLC4A7, RCC1, FXYD6, XPO7, MGC139164, …
GO:0042592	P	homeostatic process	2.5e-42	6e-41	PYGL, ankrd39, AMIGO2, ID3, PFKM, CORO2A, POU5F1, SAA3, TFRC, HNF4A, UGT8, LOC782922, CAV1, FOXO4, LOC539238, RAD54L, SLC9A9, SPIC, STAT3, Cacna1d, CKB, CDH2, SCD5, HNF1B, IL6ST, TGM2, ETS1, EDN3, ID1, RFC1, SLC1A3, TMX2, SLC8A1, GNG4, PRKCI, GOT1, GPR1, KCNK2, SOX5, FABP3, CA13, LMO2, PRKCB, KLK7, S1PR1, SPP1, SLC4A7, FXYD6, CCL24, FKBP1B, FYN, S100B
GO:0051641	P	cellular localization	2.6e-42	6e-41	SNCB, ARL3, HNF4A, ankrd39, WNT11, STARD3NL, STAMBPL1, ROCK2, POU5F1, SAA3, MAPRE2, ATP10A, PRKACB, BTK, SYT11, SLC25A20, STK38, APBA2, USO1, MYH1, AKAP12, CDH2, Cacna1d, FST, RCC1, FUT10, SCARB1, PDYN, XPO7, ZAP70, HNF1B, RAB30, IL6ST, NEFL, GLI3, LOC539238, HSPB1, EDN3, RAD54L, HNRPA0, ARF5, GLI1, MYL9, PRICKLE1, PRKCI, GPRC5B, TACC2, homer2, AP1S2, PRKCB, ARPM1, FEZ1, FGF2, KIAA0753, PMM1, GLU…
GO:0006810	P	transport	2.4e-41	5.3e-40	STAMBPL1, BTK, SLC9A9, CDH2, Cacna1d, FST, ZIC2, SCARB1, CLIC6, PDYN, SLC1A3, CORO2A, ZAP70, FRZB, MYL9, SLC8A1, COL4A1, MMD, LOC100299180, SLC39A10, LOC530803, PLIN2, CA13, PRKCB, PMM1, CFB, MFSD2B, LAPTM4B, AVIL, PNMA2, ROCK2, S100B, CHN1, CTHRC1, HNF4A, FABP7, USO1, BCOR, SLC25A20, IL6ST, SERPINH1, ATP10A, ARMCX4, SMARCA2, PRKACB, APBA2, LOC539238, SLC4A7, RCC1, FXYD6, XPO7, MGC139164, NOSTRIN…
GO:0051649	P	establishment of localization in cell	5.5e-41	1.2e-39	SNCB, ARL3, HNF4A, WNT11, STARD3NL, STAMBPL1, ROCK2, POU5F1, SAA3, MAPRE2, ATP10A, PRKACB, BTK, SYT11, SLC25A20, STK38, APBA2, USO1, MYH1, AKAP12, CDH2, Cacna1d, FST, RCC1, FUT10, SCARB1, PDYN, XPO7, ZAP70, HNF1B, RAB30, IL6ST, NEFL, GLI3, LOC539238, HSPB1, EDN3, HNRPA0, ARF5, GLI1, MYL9, PRICKLE1, PRKCI, GPRC5B, TACC2, homer2, AP1S2, PRKCB, ARPM1, FEZ1, FGF2, KIAA0753, PMM1, GLUD1, MID1, CCL24, …
GO:0050794	P	regulation of cellular process	5.2e-40	1.1e-38	BCNT2, STAMBPL1, CDC42EP4, UNG, LXN, LFNG, SEPT3, MICAL2, ROBO4, TACC2, INPP1, CDH2, Cacna1d, FST, SCARB1, CLIC6, PDYN, CTHRC1, CORO2A, MGC139164, TGM2, ETS1, ZNF710, Serpina5, C8A, HMGN5, KDELC2, FRZB, CCNA1, PIM2, RAB30, RASGEF1B, IGFBP4, COL4A1, FGFR4, C9orf89, GPR1, H3F3A, CAPN8, IL13RA1, CA13, PRKCB, PITX2, DMTF1, TNP1, TIFA, IL4R, KRT7, KANK2, FXYD6, CTNND2, AVIL, PNMA2, ROCK2, BTK, SLC25A2…
GO:0065009	P	regulation of molecular function	1.7e-37	3.4e-36	DUSP4, CHN1, ZNF462, HNF4A, WNT11, ID3, CDH2, SPRY2, NME1, CTHRC1, ID1, CAV1, PRKACB, A2M, STAT3, STMN1, ZAP70, ANKRD31, TGM2, EDN3, PTMA, TDGF1, COL4A1, STMN2, PRKCI, GPR1, ralgps2, FABP3, homer2, C8A, PRKCB, GPR160, FGF2, HERC5, AKAP2, GNG4, KIT, SPRY4, SMARCA2, ARG2, SOX2, PNMA2, FYN, S1PR1
GO:0048878	P	chemical homeostasis	2.9e-36	5.4e-35	PYGL, AMIGO2, PFKM, IL6ST, POU5F1, SAA3, TFRC, HNF4A, UGT8, LOC782922, CAV1, FOXO4, LOC539238, SLC9A9, STAT3, Cacna1d, CKB, CDH2, SCD5, HNF1B, TGM2, EDN3, SLC1A3, SLC8A1, GNG4, PRKCI, GOT1, GPR1, KCNK2, FABP3, CA13, PRKCB, KLK7, S1PR1, SLC4A7, FXYD6, CCL24, FKBP1B, FYN, S100B
GO:0050890	P	cognition	6.5e-36	1.2e-34	CTHRC1, LHFP, LXN, GPC4, S100B, SPRY2, PRKACB, APBA2, SCNN1B, Cacna1d, GJA1, LRAT, CA4, CLIC6, DFNA5, PDE4D, JAG1, COL4A1, PRKCI, GPRC5B, sfrp2, GPR1, PRKCB, KLK7, GJC1, TMOD2, SPRY4, GLUD1, L1CAM, CTNND2, SOX2, B3galt1, MYO10, FYN
GO:0019222	P	regulation of metabolic process	2e-35	3.5e-34	ZNF710, HNF4A, PRDM14, FST, SCARB1, DFNA5, ETS1, Serpina5, HMGN5, CCNA1, RASGEF1B, FGFR4, GPR1, PRKCB, PITX2, DMTF1, TNP1, FABP3, KRT7, KANK2, CTNND2, SOX2, ROCK2, SLC25A20, ARG2, DUSP4, ZNF462, PYGL, MSH2, ID3, BCOR, CAV1, L3MBTL2, FOXO4, PRKACB, TDGF1, STAT3, SLC4A7, ZIC2, ZAP70, NOSTRIN, ABLIM3, EDN3, MIS18A, GLI1, MYST2, PRKCI, HLTF, CD59, SOX5, LOC782892, C14orf169, MEIS2, S1PR1, IRF1, KIT, …
GO:0033036	P	macromolecule localization	3e-35	5e-34	ARL3, HNF4A, FABP7, WNT11, STAMBPL1, SLC25A20, SAA3, ATP10A, LOC539238, SYT11, CAV1, ankrd39, KATNAL2, STK38, APBA2, USO1, RAD54L, AKAP12, PRKACB, RCC1, FUT10, SCARB1, CLIC6, CDH2, XPO7, HNF1B, GLI3, PLIN2, MIS18A, HNRPA0, ARF5, GLI1, RAB30, PRICKLE1, ARPM1, PRKCI, TACC2, FABP3, homer2, PCOLCE2, SORL1, AP1S2, PRKCB, RRAD, GPC4, FGF2, AKAP2, KIAA0753, PMM1, L1CAM, PNMA2, MYO10, SLC1A3, RBMXL2, LOC…
GO:0006996	P	organelle organization	5.9e-35	9.5e-34	USO1, MAPRE2, KDM2B, MSH2, WNT11, CORO2A, CDC42EP4, CCT6B, NME1, KIAA0753, ATP10A, BTK, MICAL2, CAV1, RFC1, KATNAL2, STK38, DCK, RAD54L, MAP1B, RPL36A, MAP7D3, Cacna1d, PRKACB, RCC1, HSPB1, STMN1, S1PR1, ZAP70, NOSTRIN, ACTG2, TUBA8, H3F3A, ankrd39, LOC539238, BCOR, SOX2, HELLS, MIS18A, HMGN5, TOP2A, HNF1B, CCNA1, PIM2, ABLIM3, RTN1, SLC8A1, STMN2, PRKCI, TMOD2, HLTF, ADD2, MYST2, CFB, AP1S2, C14…
GO:0031323	P	regulation of cellular metabolic process	1.7e-34	2.7e-33	ZNF710, HNF4A, PRDM14, FST, ETS1, Serpina5, HMGN5, CCNA1, RASGEF1B, FGFR4, GPR1, PRKCB, PITX2, DMTF1, TNP1, FABP3, KRT7, KANK2, CTNND2, SOX2, ROCK2, SLC25A20, ARG2, DUSP4, ZNF462, PYGL, MSH2, ID3, BCOR, CAV1, L3MBTL2, FOXO4, PRKACB, TDGF1, STAT3, SLC4A7, ZIC2, ZAP70, NOSTRIN, ABLIM3, EDN3, MIS18A, GLI1, MYST2, PRKCI, HLTF, CD59, SOX5, LOC782892, C14orf169, MEIS2, S1PR1, IRF1, KIT, SPRY4, ZNF382, …
GO:0007010	P	cytoskeleton organization	2.5e-34	3.8e-33	MAPRE2, WNT11, CORO2A, CDC42EP4, CAV1, ARPM1, BTK, MICAL2, CCT6B, KATNAL2, STK38, LOC539238, RPL36A, PRKACB, RCC1, HSPB1, STMN1, ZAP70, NOSTRIN, ACTG2, POU5F1, TOP2A, ADD2, TUBA8, ABLIM3, SLC8A1, STMN2, PRKCI, TMOD2, TACC2, PLS3, AKAP2, ROCK2, S1PR1, KRT7, MID1, CLIP2, NEFL, AVIL, MAP1B, MYO10
GO:0044237	P	cellular metabolic process	2.2e-33	3.2e-32	AK3, ADH6, STAMBPL1, LRAT, ZNF710, TKTL1, SPRY2, ID1, BTK, MICAL2, DCK, NID1, INPP1, MGC138914, MSH2, FST, SCD5, SCARB1, SLC1A3, CORO2A, MGC139164, TGM2, ETS1, CFB, Serpina5, Gba3, PGD, CCNA1, PIM2, CHSY1, RASGEF1B, IGFBP4, FGFR4, GOT1, AHCYL1, GPR1, CA13, PRKCB, PITX2, DMTF1, ST6GAL1, TNP1, SSB, PMM1, IDH2, KRT7, KANK2, UPP1, SOX2, ROCK2, SLC25A20, ARG2, S100B, DUSP4, ZNF462, PYGL, FABP7, ID3, B…
GO:0051716	P	cellular response to stimulus	3.8e-33	5.5e-32	UNG, PDE6C, MSH2, SPP1, CORO2A, CDC42EP4, SAA3, ARPM1, HNF4A, UGT8, LOC782922, FOXO4, RFC1, STK38, CHST2, RAD54L, STAT3, PRKACB, RNF213, ZAP70, EID3, POU5F1, HMGN5, TOP2A, CCNA1, IGFBP4, GNG4, PRKCI, GOT1, Mmp2, PRKCB, C5orf13, KLK7, TNP1, HLTF, L1CAM, NEFL, HDAC2, CYP1A1
GO:0006807	P	nitrogen compound metabolic process	7.6e-33	1.1e-31	AK3, LRAT, ZNF710, TKTL1, ID1, BTK, DCK, PRDM14, FST, CORO2A, MGC139164, ETS1, HMGN5, PGD, CCNA1, CHSY1, RASGEF1B, IGFBP4, GOT1, PRKCB, PITX2, DMTF1, TNP1, SSB, PMM1, CFB, KRT7, KANK2, CTNND2, SOX2, ARG2, ZNF462, PYGL, FABP7, ID3, BCOR, L3MBTL2, ATP10A, SMARCA2, FOXO4, PRKACB, CHST2, HAS2, GLI1, STAT3, SLC4A7, ZIC2, UPP1, ZAP70, NOSTRIN, ABLIM3, TDGF1, MYST2, PDE4D, IMP4, RPIA, HLTF, SOX5, LOC782…
GO:0016192	P	vesicle-mediated transport	2.9e-32	3.8e-31	CHN1, SNCB, TNFAIP6, WNT11, STAMBPL1, CORO2A, POU5F1, SLC25A20, DPYS, TFRC, ATP10A, BTK, SYT11, CAV1, APBA2, USO1, Cacna1d, UCK2, SCARB1, ZAP70, NOSTRIN, ARF5, FRZB, RAB30, MMD, PRKCI, LMO2, CD47, PLIN2, PCOLCE2, SORL1, AP1S2, PRKCB, ARPM1, FEZ1, FGF2, PMM1, SMARCA2, MID1, CCL24, AVIL, MYO10
GO:0044085	P	cellular component biogenesis	2.9e-32	3.8e-31	CHN1, MAPRE2, CDH2, CORO2A, CDC42EP4, CCT6B, DPYS, ARPM1, SEPT3, SYT11, CAV1, ROBO4, STK38, APBA2, A2M, RAD54L, KATNAL2, PRKACB, RCC1, GJA1, STMN1, LOC539238, HSPB1, XPO7, SNRPA, ZAP70, ACTG2, RAB30, H3F3A, TGM2, DCK, ACVRL1, POU5F1, HELLS, MIS18A, LOC782966, SLC1A3, RPIA, TUBA8, IMP4, THBS4, RTN1, SLC8A1, COL4A1, STMN2, PRKCI, CLDN10, MYST2, AP1S2, C14orf169, TMOD2, PLS3, GJC1, TNP1, ROCK2, S1PR…
GO:0022402	P	cell cycle process	5e-32	6.4e-31	DUSP4, MAPRE2, MSH2, WNT11, ID3, POU5F1, NME1, ARPM1, BTK, CCT6B, FOXO4, RPL36A, STK38, TACC2, RAD54L, RCC1, CLIP2, TUBA8, STMN1, ACVRL1, EDN3, ID1, TOP2A, CCNA1, PIM2, STMN2, HELLS, PLS3, KIAA0753, KRT7, GPR68, ROCK2
GO:0022607	P	cellular component assembly	3e-30	3.7e-29	CHN1, MAPRE2, CDH2, CORO2A, CDC42EP4, CAV1, DPYS, ARPM1, SEPT3, SYT11, CCT6B, ROBO4, STK38, APBA2, A2M, RAD54L, LOC539238, PRKACB, RCC1, GJA1, STMN1, HSPB1, XPO7, SNRPA, ZAP70, ACTG2, RAB30, H3F3A, TGM2, DCK, ACVRL1, POU5F1, MIS18A, LOC782966, SLC1A3, TUBA8, MYST2, THBS4, RTN1, SLC8A1, COL4A1, STMN2, PRKCI, CLDN10, AP1S2, HELLS, TMOD2, PLS3, GJC1, TNP1, ROCK2, S1PR1, BBX, SMARCA2, KRT7, CLIP2, NE…
GO:0055082	P	cellular chemical homeostasis	2.9e-29	3.5e-28	PYGL, PFKM, IL6ST, POU5F1, SAA3, TFRC, UGT8, S100B, CAV1, LOC539238, SLC9A9, Cacna1d, CKB, CDH2, SCD5, SLC1A3, TGM2, EDN3, SLC8A1, GNG4, PRKCI, GPR1, KCNK2, AMIGO2, CA13, PRKCB, KLK7, S1PR1, FXYD6, CCL24, FKBP1B, FYN
GO:0050790	P	regulation of catalytic activity	1.1e-28	1.4e-27	DUSP4, CHN1, CTHRC1, WNT11, GNG4, CDH2, SPRY2, CAV1, A2M, STAT3, STMN1, ZAP70, ANKRD31, TGM2, EDN3, PTMA, TDGF1, COL4A1, STMN2, PRKCI, GPR1, ralgps2, FABP3, homer2, C8A, PRKCB, FGF2, HERC5, AKAP2, KIT, SPRY4, SMARCA2, ARG2, PNMA2, FYN, S1PR1
GO:0022610	P	biological adhesion	2.9e-28	3.3e-27	JAM2, TNFAIP6, BCNT2, WNT11, ICAM2, COL18A1, POU5F1, SAA3, GPR125, GPC4, ROBO4, PRKACB, APBA2, HAS2, COL5A2, LGALS4, FN1, SCARB1, CDH2, CTNND2, ZAP70, CTHRC1, CORO2A, Flrt3, TGM2, ACVRL1, SPOCK1, NID1, TDGF1, NME1, THBS4, MYST2, COL4A1, SPP1, PRKCI, CLDN10, Mmp2, GPR1, CD47, H3F3A, AMIGO2, NRP1, FEZ1, FGF2, S1PR1, TMEM8A, SELP, JAM3, L1CAM, EMILIN2, CCL24, MYO10
GO:0007155	P	cell adhesion	2.9e-28	3.3e-27	JAM2, TNFAIP6, BCNT2, WNT11, ICAM2, COL18A1, POU5F1, SAA3, GPR125, GPC4, ROBO4, PRKACB, APBA2, HAS2, COL5A2, LGALS4, FN1, SCARB1, CDH2, CTNND2, ZAP70, CTHRC1, CORO2A, Flrt3, TGM2, ACVRL1, SPOCK1, NID1, TDGF1, NME1, THBS4, MYST2, COL4A1, SPP1, PRKCI, CLDN10, Mmp2, GPR1, CD47, H3F3A, AMIGO2, NRP1, FEZ1, FGF2, S1PR1, TMEM8A, SELP, JAM3, L1CAM, EMILIN2, CCL24, MYO10
GO:0006873	P	cellular ion homeostasis	4.6e-28	5.1e-27	PYGL, CDH2, IL6ST, POU5F1, SAA3, TFRC, UGT8, S100B, CAV1, LOC539238, SLC9A9, Cacna1d, CKB, SCD5, SLC1A3, TGM2, EDN3, SLC8A1, GNG4, PRKCI, GPR1, KCNK2, AMIGO2, CA13, PRKCB, KLK7, S1PR1, FXYD6, CCL24, FKBP1B, FYN
GO:0080090	P	regulation of primary metabolic process	5.3e-27	5.8e-26	ZNF710, HNF4A, PRDM14, FST, ETS1, Serpina5, HMGN5, CCNA1, RASGEF1B, FGFR4, PRKCB, PITX2, DMTF1, TNP1, KRT7, KANK2, CTNND2, SOX2, ROCK2, ZNF462, PYGL, MSH2, ID3, BCOR, CAV1, L3MBTL2, FOXO4, PRKACB, TDGF1, STAT3, SLC4A7, ZIC2, ZAP70, NOSTRIN, ABLIM3, MIS18A, GLI1, MYST2, HLTF, CD59, SOX5, LOC782892, C14orf169, MEIS2, S1PR1, IRF1, ZNF382, FABP3, SPIC, PFKM, IL6ST, MAPRE2, ARPM1, KDM2B, S100B, SLC25A…
GO:0060255	P	regulation of macromolecule metabolic process	6.8e-27	7.3e-26	ZNF710, HNF4A, PRDM14, FST, SCARB1, ETS1, Serpina5, HMGN5, CCNA1, RASGEF1B, FGFR4, PRKCB, PITX2, DMTF1, TNP1, KRT7, KANK2, CTNND2, SOX2, ROCK2, ZNF462, PYGL, MSH2, ID3, BCOR, CAV1, L3MBTL2, FOXO4, PRKACB, TDGF1, STAT3, SLC4A7, ZIC2, ZAP70, NOSTRIN, ABLIM3, MIS18A, GLI1, MYST2, HLTF, CD59, SOX5, LOC782892, C14orf169, MEIS2, S1PR1, IRF1, ZNF382, FABP3, SPIC, PFKM, IL6ST, MAPRE2, ARPM1, KDM2B, S100B…
GO:0050801	P	ion homeostasis	7.5e-27	7.9e-26	PYGL, CDH2, IL6ST, POU5F1, SAA3, TFRC, UGT8, S100B, CAV1, LOC539238, SLC9A9, Cacna1d, CKB, SCD5, SLC1A3, TGM2, EDN3, SLC8A1, GNG4, PRKCI, GPR1, KCNK2, AMIGO2, CA13, PRKCB, KLK7, S1PR1, SLC4A7, FXYD6, CCL24, FKBP1B, FYN
GO:0042325	P	regulation of phosphorylation	8.7e-27	8.9e-26	DUSP4, HNF4A, WNT11, IL6ST, SPRY2, SLC25A20, PDGFRA, CAV1, PPP1R14A, ZAP70, EDN3, TDGF1, RASGEF1B, GNG4, FGFR4, PRKCI, GPR1, FABP3, PRKCB, FGF2, HERC5, KIT, SPRY4, SMARCA2, ROCK2, FYN
GO:0006461	P	protein complex assembly	1.7e-26	1.7e-25	MAPRE2, CDH2, CDC42EP4, LOC782966, DPYS, SEPT3, LOC782922, CCT6B, APBA2, A2M, GJA1, XPO7, HSPB1, STMN1, ZAP70, SLC1A3, TGM2, ACVRL1, CAV1, TUBA8, RAB30, THBS4, STMN2, PRKCI, TMOD2, AP1S2, GJC1, CLIP2, AVIL, MYO10, BTK
GO:0070271	P	protein complex biogenesis	1.7e-26	1.7e-25	MAPRE2, CDH2, CDC42EP4, LOC782966, DPYS, SEPT3, LOC782922, CCT6B, APBA2, A2M, GJA1, XPO7, HSPB1, STMN1, ZAP70, SLC1A3, TGM2, ACVRL1, CAV1, TUBA8, RAB30, THBS4, STMN2, PRKCI, TMOD2, AP1S2, GJC1, CLIP2, AVIL, MYO10, BTK
GO:0008152	P	metabolic process	1.9e-26	1.8e-25	AK3, ADH6, STAMBPL1, LRAT, ZNF710, TKTL1, SPRY2, ID1, BTK, MICAL2, DCK, NID1, INPP1, GFOD2, MSH2, FST, SCD5, SCARB1, CLIC6, DFNA5, EID3, SLC1A3, CORO2A, MGC139164, TGM2, ETS1, CFB, Serpina5, Gba3, PGD, CCNA1, PIM2, CHSY1, RASGEF1B, IGFBP4, COL4A1, FGFR4, GOT1, AHCYL1, GPR1, CAPN8, C8A, CA13, PRKCB, PITX2, DMTF1, ST6GAL1, TNP1, SSB, PMM1, IDH2, KRT7, KANK2, UPP1, SOX2, ROCK2, SLC25A20, ARG2, S100B…
GO:0007242	P	intracellular signaling cascade	2.5e-26	2.4e-25	DUSP4, CHN1, ARL3, HNF4A, MSH2, CNKSR3, STAMBPL1, CORO2A, CDC42EP4, ALDH2, RGS20, ICK, BTK, S100B, CAV1, FOXO4, ROBO4, STK38, APBA2, AKAP12, LGALS4, Cacna1d, PRKACB, PFKFB4, GJA1, RNF213, STMN1, ZAP70, NOSTRIN, IL6ST, MGC139164, TGM2, EDN3, TOP2A, ARF5, TDGF1, CCNA1, RAB30, RASGEF1B, IGFBP4, STMN2, FGFR4, GNG4, PRKCI, C9orf89, GPR1, ralgps2, homer2, PRDM1, SLC7A3, SIPA1L1, FGF12, PRKCB, RRAD, STA…
GO:0044238	P	primary metabolic process	3.9e-26	3.6e-25	AK3, ADH6, STAMBPL1, LRAT, ZNF710, TKTL1, ID1, BTK, DCK, NID1, INPP1, MGC138914, MSH2, FST, SCD5, SCARB1, CLIC6, CTHRC1, CORO2A, MGC139164, TGM2, ETS1, CFB, Serpina5, Gba3, PGD, CCNA1, PIM2, CHSY1, RASGEF1B, IGFBP4, FGFR4, GOT1, GPR1, CAPN8, C8A, PRKCB, PITX2, DMTF1, TNP1, SSB, PMM1, IDH2, KRT7, KANK2, UPP1, SOX2, ROCK2, SLC25A20, ARG2, S100B, DUSP4, ZNF462, PYGL, FABP7, ID3, BCOR, CAV1, HSD3B1, …
GO:0008104	P	protein localization	4.3e-26	3.9e-25	ARL3, HNF4A, ankrd39, WNT11, STAMBPL1, SAA3, ARPM1, TACC2, CAV1, KATNAL2, STK38, APBA2, USO1, AKAP12, PRKACB, FUT10, SCARB1, CLIC6, CDH2, XPO7, HNF1B, GLI3, LOC539238, MIS18A, ARF5, GLI1, RAB30, PRICKLE1, PRKCI, homer2, PCOLCE2, SORL1, AP1S2, PRKCB, RRAD, GPC4, FGF2, AKAP2, KIAA0753, PMM1, L1CAM, PNMA2, MYO10, SLC1A3, RBMXL2
GO:0019220	P	regulation of phosphate metabolic process	4.6e-26	4.1e-25	DUSP4, HNF4A, WNT11, IL6ST, SPRY2, SLC25A20, PDGFRA, CAV1, PPP1R14A, ZAP70, EDN3, TDGF1, RASGEF1B, GNG4, FGFR4, PRKCI, GPR1, FABP3, PRKCB, FGF2, HERC5, KIT, SPRY4, SMARCA2, ROCK2, FYN
GO:0051174	P	regulation of phosphorus metabolic process	4.6e-26	4.1e-25	DUSP4, HNF4A, WNT11, IL6ST, SPRY2, SLC25A20, PDGFRA, CAV1, PPP1R14A, ZAP70, EDN3, TDGF1, RASGEF1B, GNG4, FGFR4, PRKCI, GPR1, FABP3, PRKCB, FGF2, HERC5, KIT, SPRY4, SMARCA2, ROCK2, FYN
GO:0006139	P	nucleobase, nucleoside, nucleotide and nucleic acid metabolic process	1.5e-25	1.3e-24	AK3, ZNF710, TKTL1, ID1, BTK, DCK, PRDM14, FST, ETS1, HMGN5, PGD, CCNA1, CHSY1, RASGEF1B, IGFBP4, PRKCB, PITX2, DMTF1, TNP1, SSB, PMM1, CFB, KRT7, KANK2, CTNND2, SOX2, ZNF462, PYGL, MSH2, ID3, BCOR, L3MBTL2, ATP10A, SFRS2, FOXO4, PRKACB, TDGF1, STAT3, SLC4A7, ZIC2, UPP1, ZAP70, NOSTRIN, ABLIM3, GLI1, MYST2, PDE4D, IMP4, RPIA, HLTF, SOX5, LOC782892, C14orf169, RRAD, MEIS2, S1PR1, IRF1, PBX1, ZNF38…
GO:0006952	P	defense response	1.8e-24	1.5e-23	LOC100140174, TNFAIP6, SPP1, SAA3, SERPINF2, BTK, S100B, CHST2, A2M, STAT3, LOC100139049, FN1, CLIC6, PDYN, MGC139164, TGM2, ACVRL1, Serpina5, IL4R, KLB, SELP, IGFBP4, GNG4, KLRC1, SUSD3, PBX1, GPR1, FABP3, CD8B, SLC7A3, C8A, PRKCB, MGC138914, PRSS12, CFB, GPR68, CD59, CCL24
GO:0000279	P	M phase	6.2e-24	5.2e-23	DUSP4, MAPRE2, MSH2, TACC2, POU5F1, NME1, CCT6B, RPL36A, STK38, RAD54L, RCC1, TUBA8, STMN1, EDN3, TOP2A, CCNA1, PIM2, STMN2, HELLS, PLS3, KIAA0753, CLIP2, ROCK2
GO:0019725	P	cellular homeostasis	1.8e-23	1.5e-22	PYGL, PFKM, IL6ST, POU5F1, SAA3, TFRC, UGT8, S100B, CAV1, LOC539238, SLC9A9, Cacna1d, CKB, CDH2, SCD5, SLC1A3, TGM2, EDN3, TMX2, SLC8A1, GNG4, PRKCI, GPR1, KCNK2, AMIGO2, CA13, PRKCB, KLK7, S1PR1, FXYD6, CCL24, FKBP1B, FYN
GO:0007600	P	sensory perception	4e-23	3.3e-22	CTHRC1, LHFP, LXN, GPC4, SPRY2, APBA2, SCNN1B, Cacna1d, GJA1, LRAT, CA4, CLIC6, DFNA5, COL4A1, GPRC5B, sfrp2, GPR1, PRKCB, GJC1, SPRY4, SOX2, B3galt1, MYO10, FYN
GO:0008361	P	regulation of cell size	6.1e-23	4.9e-22	HNF4A, PRDM14, FGF2, CDH2, ZNF382, IGFBP4, FRZB, Mmp2, FGFR4, GNG4, GPC4, SPP1, FXYD6, DPYS, ACTG2, IL6ST, FOXO4, KATNAL2, STK38, NRP1, LOC539238
GO:0006066	P	alcohol metabolic process	6.9e-23	5.4e-22	SNCB, PYGL, ADH6, STARD3NL, PFKM, IL6ST, TKTL1, SAA3, MAOB, ALDH2, HNF4A, FABP7, CHST2, INPP1, PFKFB4, LRAT, LFNG, SCARB1, HSPB1, FUT10, HNF1B, PGD, CHSY1, GOT1, FABP3, SORL1, DGAT2, GPCPD1, RPIA, PMM1, GPR68, ST6GAL1
GO:0009058	P	biosynthetic process	8e-23	6.2e-22	AK3, ADH6, ZNF710, TKTL1, ID1, BTK, INPP1, MSH2, FST, SCD5, SCARB1, DFNA5, CORO2A, MGC139164, ETS1, HMGN5, PGD, CCNA1, CHSY1, MOCS2, GOT1, PRKCB, PITX2, DMTF1, TNP1, PMM1, KRT7, KANK2, CTNND2, SOX2, ARG2, S100B, ZNF462, PYGL, FABP7, ID3, BCOR, HSD3B1, L3MBTL2, ATP10A, FOXO4, RPL36A, PRKACB, CHST2, HAS2, TDGF1, STAT3, SLC4A7, ZIC2, ZAP70, NOSTRIN, ABLIM3, EDN3, GLI1, MYST2, RPIA, HLTF, SOX5, LOC78…
GO:0009889	P	regulation of biosynthetic process	2.8e-22	2.1e-21	ZNF710, HNF4A, PRDM14, FST, DFNA5, ETS1, HMGN5, CCNA1, PRKCB, PITX2, DMTF1, TNP1, KRT7, KANK2, CTNND2, SOX2, ARG2, ZNF462, PYGL, ID3, BCOR, L3MBTL2, FOXO4, PRKACB, TDGF1, STAT3, SLC4A7, ZIC2, ZAP70, NOSTRIN, ABLIM3, EDN3, GLI1, MYST2, HLTF, SOX5, LOC782892, C14orf169, MEIS2, S1PR1, IRF1, ZNF382, FABP3, SPIC, MAPRE2, ARPM1, KDM2B, S100B, CAV1, ZNF569, STK38, ORC1, EID3, ZIC3, HSPB1, TCF7L2, GLI3, …
GO:0016049	P	cell growth	1.3e-21	9.5e-21	HNF4A, PRDM14, FGF2, CDH2, ZNF382, IGFBP4, FRZB, Mmp2, FGFR4, GNG4, GPC4, SPP1, FXYD6, DPYS, ACTG2, IL6ST, KATNAL2, STK38, NRP1, LOC539238
GO:0031326	P	regulation of cellular biosynthetic process	3.4e-21	2.5e-20	ZNF710, HNF4A, PRDM14, FST, ETS1, HMGN5, CCNA1, PRKCB, PITX2, DMTF1, TNP1, KRT7, KANK2, CTNND2, SOX2, ARG2, ZNF462, PYGL, ID3, BCOR, L3MBTL2, FOXO4, PRKACB, TDGF1, STAT3, SLC4A7, ZIC2, ZAP70, NOSTRIN, ABLIM3, GLI1, MYST2, HLTF, SOX5, LOC782892, C14orf169, MEIS2, S1PR1, IRF1, ZNF382, FABP3, SPIC, MAPRE2, ARPM1, KDM2B, S100B, CAV1, ZNF569, STK38, ORC1, EID3, ZIC3, HSPB1, TCF7L2, GLI3, ACVRL1, POU5F…
GO:0051171	P	regulation of nitrogen compound metabolic process	9.5e-21	6.9e-20	ZNF710, HNF4A, PRDM14, FST, ETS1, HMGN5, CCNA1, PRKCB, PITX2, DMTF1, TNP1, KANK2, CTNND2, SOX2, ARG2, ZNF462, PYGL, MSH2, ID3, BCOR, L3MBTL2, FOXO4, PRKACB, TDGF1, STAT3, SLC4A7, ZIC2, NOSTRIN, ABLIM3, GLI1, MYST2, HLTF, SOX5, LOC782892, C14orf169, MEIS2, S1PR1, IRF1, ZNF382, FABP3, SPIC, MAPRE2, ARPM1, KDM2B, S100B, CAV1, ZNF569, STK38, ORC1, EID3, ZIC3, SNRPA, TCF7L2, GLI3, ACVRL1, POU5F1, ID1,…
GO:0044249	P	cellular biosynthetic process	2.7e-20	1.9e-19	AK3, ADH6, ZNF710, TKTL1, ID1, BTK, PRDM14, MSH2, FST, SCD5, SCARB1, ZAP70, ETS1, HMGN5, PGD, CCNA1, CHSY1, MOCS2, GOT1, PRKCB, PITX2, DMTF1, TNP1, PMM1, KRT7, KANK2, CTNND2, SOX2, ARG2, S100B, ZNF462, PYGL, FABP7, ID3, BCOR, HSD3B1, L3MBTL2, ATP10A, FOXO4, RPL36A, PRKACB, CHST2, TDGF1, STAT3, SLC4A7, ZIC2, MGC139164, NOSTRIN, ABLIM3, GLI1, MYST2, RPIA, HLTF, SOX5, LOC782892, C14orf169, MEIS2, S1…
GO:0019219	P	regulation of nucleobase, nucleoside, nucleotide and nucleic acid metabolic process	1e-19	7.3e-19	ZNF710, HNF4A, PRDM14, FST, ETS1, HMGN5, CCNA1, PRKCB, PITX2, DMTF1, TNP1, KANK2, CTNND2, SOX2, ZNF462, PYGL, MSH2, ID3, BCOR, L3MBTL2, FOXO4, PRKACB, TDGF1, STAT3, SLC4A7, ZIC2, NOSTRIN, ABLIM3, GLI1, MYST2, HLTF, SOX5, LOC782892, C14orf169, MEIS2, S1PR1, IRF1, ZNF382, FABP3, SPIC, MAPRE2, ARPM1, KDM2B, S100B, ZNF569, STK38, ORC1, EID3, ZIC3, SNRPA, TCF7L2, GLI3, ACVRL1, POU5F1, ID1, TOP2A, JAG1…
GO:0010468	P	regulation of gene expression	1.7e-19	1.2e-18	ZNF710, HNF4A, PRDM14, FST, SCARB1, ETS1, HMGN5, CCNA1, PRKCB, PITX2, DMTF1, TNP1, KRT7, KANK2, CTNND2, SOX2, ZNF462, PYGL, ID3, BCOR, L3MBTL2, FOXO4, PRKACB, TDGF1, STAT3, SLC4A7, ZIC2, NOSTRIN, ABLIM3, GLI1, MYST2, HLTF, CD59, SOX5, LOC782892, C14orf169, MEIS2, S1PR1, IRF1, ZNF382, FABP3, SPIC, MAPRE2, ARPM1, KDM2B, S100B, ZNF569, STK38, EID3, ZIC3, HSPB1, SNRPA, TCF7L2, GLI3, ACVRL1, POU5F1, I…
GO:0046907	P	intracellular transport	2.2e-19	1.5e-18	ARL3, HNF4A, USO1, STARD3NL, STAMBPL1, ATP10A, SLC25A20, STK38, APBA2, MYH1, AKAP12, CDH2, PRKACB, RCC1, XPO7, SCARB1, HSPB1, FUT10, SLC1A3, GLI3, HNRPA0, ARF5, GLI1, RAB30, PRICKLE1, PRKCI, homer2, AP1S2, ARPM1, FGF2, KIAA0753, PMM1, NEFL, PNMA2, MYO10, RBMXL2
GO:0032268	P	regulation of cellular protein metabolic process	2.5e-19	1.7e-18	PRKCB, MIS18A, HNF4A, FGF2, TDGF1, PPP1R14A, IL6ST, RASGEF1B, SLC25A20, FGFR4, PDGFRA, KRT7, HSPB1, CD59, ZAP70, S100B, CAV1, ROCK2, Serpina5
GO:0030029	P	actin filament-based process	4e-19	2.7e-18	MYH1, PRKCI, PLS3, AKAP2, CORO2A, CDC42EP4, S1PR1, SLC8A1, ROCK2, ARPM1, KRT7, HSPB1, TMOD2, ZAP70, AVIL, ACTG2, CAV1, MYO10, BTK, STK38, POU5F1
GO:0010556	P	regulation of macromolecule biosynthetic process	4.8e-19	3.2e-18	ZNF710, HNF4A, PRDM14, FST, ETS1, HMGN5, CCNA1, PRKCB, PITX2, DMTF1, TNP1, KRT7, KANK2, CTNND2, SOX2, ZNF462, PYGL, ID3, BCOR, L3MBTL2, FOXO4, PRKACB, TDGF1, STAT3, SLC4A7, ZIC2, ZAP70, NOSTRIN, ABLIM3, GLI1, MYST2, HLTF, SOX5, LOC782892, C14orf169, MEIS2, S1PR1, IRF1, ZNF382, FABP3, SPIC, MAPRE2, ARPM1, KDM2B, S100B, ZNF569, STK38, ORC1, EID3, ZIC3, HSPB1, TCF7L2, GLI3, ACVRL1, POU5F1, ID1, TOP2…
GO:0043436	P	oxoacid metabolic process	9.9e-19	6.3e-18	AK3, ADH6, CORO2A, POU5F1, SLC25A20, DGAT2, DPYS, ALDH2, HNF4A, GLUD1, CAV1, FABP7, SLC23A2, CKB, PFKFB4, SCARB1, RNF213, SCD5, ZAP70, HNF1B, MGC139164, DHFR, PGD, CHSY1, GOT1, P4HA3, FABP3, SLC7A3, PRDM1, MGC138914, PMM1, IDH2, ST6GAL1, ARG2, LOC782922
GO:0006082	P	organic acid metabolic process	9.9e-19	6.3e-18	AK3, ADH6, CORO2A, POU5F1, SLC25A20, DGAT2, DPYS, ALDH2, HNF4A, GLUD1, CAV1, FABP7, SLC23A2, CKB, PFKFB4, SCARB1, RNF213, SCD5, ZAP70, HNF1B, MGC139164, DHFR, PGD, CHSY1, GOT1, P4HA3, FABP3, SLC7A3, PRDM1, MGC138914, PMM1, IDH2, ST6GAL1, ARG2, LOC782922
GO:0019752	P	carboxylic acid metabolic process	9.9e-19	6.3e-18	AK3, ADH6, CORO2A, POU5F1, SLC25A20, DGAT2, DPYS, ALDH2, HNF4A, GLUD1, CAV1, FABP7, SLC23A2, CKB, PFKFB4, SCARB1, RNF213, SCD5, ZAP70, HNF1B, MGC139164, DHFR, PGD, CHSY1, GOT1, P4HA3, FABP3, SLC7A3, PRDM1, MGC138914, PMM1, IDH2, ST6GAL1, ARG2, LOC782922
GO:0042180	P	cellular ketone metabolic process	1.6e-18	9.8e-18	AK3, ADH6, CORO2A, POU5F1, SLC25A20, DGAT2, DPYS, ALDH2, HNF4A, GLUD1, CAV1, FABP7, SLC23A2, CKB, PFKFB4, SCARB1, RNF213, SCD5, ZAP70, HNF1B, MGC139164, DHFR, PGD, CHSY1, GOT1, P4HA3, FABP3, SLC7A3, PRDM1, MGC138914, PMM1, IDH2, ST6GAL1, ARG2, LOC782922
GO:0033554	P	cellular response to stress	2e-18	1.2e-17	UNG, MSH2, SPP1, CDC42EP4, ARPM1, FOXO4, RFC1, CHST2, RAD54L, RNF213, ZAP70, EID3, POU5F1, HMGN5, TOP2A, CCNA1, HLTF, PRKCB, C5orf13, KLK7, TNP1, Mmp2, L1CAM, NEFL, HDAC2
GO:0043933	P	macromolecular complex subunit organization	2.2e-18	1.4e-17	MAPRE2, HNF4A, CDH2, CORO2A, CDC42EP4, CAV1, DPYS, SEPT3, LOC782922, CCT6B, APBA2, A2M, GJA1, STMN1, HSPB1, XPO7, SNRPA, ZAP70, SLC1A3, TGM2, DCK, ACVRL1, SOX2, MIS18A, LOC782966, TUBA8, RAB30, THBS4, RTN1, MYST2, STMN2, PRKCI, TMOD2, AP1S2, HELLS, ZCCHC17, GJC1, TNP1, SMARCA2, MID1, CLIP2, H3F3A, AVIL, MAP1B, MYO10, BTK
GO:0051252	P	regulation of RNA metabolic process	5.6e-18	3.4e-17	SNAI1, ZNF462, PYGL, ID3, SPIC, BCOR, NME1, MAPRE2, L3MBTL2, ARPM1, FOXO4, KDM2B, HNF4A, NPTXR, ZNF569, OTX2, RFC1, STK38, EID3, SNRPA, GLI1, STAT3, SLC4A7, ZIC3, FST, RNF213, ZIC2, NANOG, TCF7L2, HNF1B, GSC, ANKRD31, GLI3, ETS1, ZNF710, ID1, NOSTRIN, HELLS, HMGN5, TOP2A, TDGF1, ABLIM3, JAG1, ZBTB44, ZNF570, RRAD, BBX, HLTF, MYST2, SOX5, ZNF529, PRDM1, Sox4, LOC782892, PRDM14, C14orf169, PITX2, L…
GO:0030036	P	actin cytoskeleton organization	5.9e-18	3.5e-17	PRKCI, PLS3, AKAP2, CORO2A, CDC42EP4, S1PR1, SLC8A1, ROCK2, ARPM1, KRT7, HSPB1, TMOD2, ZAP70, AVIL, ACTG2, CAV1, MYO10, BTK, STK38, POU5F1
GO:0016070	P	RNA metabolic process	1.2e-17	7.3e-17	ZNF710, HNF4A, PRDM14, FST, ETS1, HMGN5, RAB30, PITX2, DMTF1, TNP1, SSB, CFB, KANK2, CTNND2, SOX2, ZNF462, PYGL, ID3, BCOR, L3MBTL2, SFRS2, FOXO4, TDGF1, STAT3, SLC4A7, ZIC2, NOSTRIN, ABLIM3, GLI1, MYST2, IMP4, HLTF, SOX5, LOC782892, C14orf169, RRAD, MEIS2, S1PR1, IRF1, PBX1, ZNF382, SPIC, MAPRE2, ARPM1, KDM2B, S100B, ZNF569, STK38, EID3, ZIC3, SNRPA, TCF7L2, GLI3, POU5F1, ID1, HNRPA0, TOP2A, JAG…
GO:0043170	P	macromolecule metabolic process	1.3e-17	7.4e-17	STAMBPL1, ZNF710, TKTL1, BTK, DCK, PRDM14, FST, SCARB1, CLIC6, CTHRC1, IL6ST, TGM2, ETS1, Serpina5, Gba3, PGD, CCNA1, PIM2, CHSY1, RASGEF1B, IGFBP4, COL4A1, FGFR4, GPR1, CAPN8, C8A, PRKCB, PITX2, DMTF1, TNP1, SSB, CFB, KRT7, KANK2, CTNND2, SOX2, ROCK2, SLC25A20, DUSP4, ZNF462, PYGL, MSH2, ID3, BCOR, CAV1, L3MBTL2, HMGN5, SFRS2, FOXO4, KATNAL2, PRKACB, CHST2, HAS2, MME, GLI1, STAT3, SLC4A7, ZIC2, …
GO:0016568	P	chromatin modification	1.7e-17	1e-16	C14orf169, HELLS, MIS18A, KDM2B, TNP1, PIM2, BCOR, MYST2, SMARCA2, RAD54L, ARPM1, HLTF, NPTXR, HNF1B, HDAC2, CFB
GO:0006355	P	regulation of transcription, DNA-dependent	1.9e-17	1.1e-16	SNAI1, ZNF462, PYGL, ID3, SPIC, BCOR, NME1, MAPRE2, L3MBTL2, ARPM1, FOXO4, KDM2B, HNF4A, NPTXR, ZNF569, OTX2, RFC1, STK38, EID3, GLI1, STAT3, SLC4A7, ZIC3, FST, RNF213, ZIC2, NANOG, TCF7L2, HNF1B, GSC, ANKRD31, GLI3, ETS1, ZNF710, ID1, NOSTRIN, HELLS, HMGN5, TOP2A, TDGF1, ABLIM3, JAG1, ZBTB44, ZNF570, RRAD, BBX, HLTF, MYST2, SOX5, ZNF529, PRDM1, Sox4, LOC782892, PRDM14, C14orf169, PITX2, LMO2, DM…
GO:0034641	P	cellular nitrogen compound metabolic process	4.8e-17	2.7e-16	SNCB, AK3, FABP7, CORO2A, POU5F1, TKTL1, DPYS, MAOB, HNF4A, UGT8, CAV1, UCK2, LRAT, MGC139164, HNF1B, DHFR, PGD, MOCS2, GOT1, FABP3, SLC7A3, RPIA, MGC138914, PRDM1, GLUD1, ARG2
GO:0006955	P	immune response	7.2e-17	4e-16	UNG, MSH2, SPP1, IL6ST, POU5F1, CTSC, BOLA-DRB3, S100B, IFITM2, COL5A2, C8A, CLIC6, IL4R, ZAP70, TCF7L2, ETS1, MGC126945, TUBA8, RNF125, RRAD, FCGRT, PBX1, CD59, CD47, CD8B, IL13RA1, LOC777594, PRDM1, CFB, GPR68, GPR1, CCL24, BTK, ST6GAL1, FYN
GO:0006351	P	transcription, DNA-dependent	1e-16	5.5e-16	SNAI1, ZNF462, PYGL, ID3, SPIC, BCOR, NME1, MAPRE2, L3MBTL2, ARPM1, FOXO4, KDM2B, HNF4A, NPTXR, ZNF569, OTX2, RFC1, STK38, EID3, GLI1, STAT3, SLC4A7, ZIC3, FST, RNF213, ZIC2, NANOG, TCF7L2, HNF1B, GSC, ANKRD31, GLI3, ETS1, ZNF710, ID1, NOSTRIN, HELLS, HMGN5, TOP2A, TDGF1, ABLIM3, JAG1, ZBTB44, ZNF570, RRAD, BBX, HLTF, MYST2, SOX5, ZNF529, PRDM1, Sox4, LOC782892, PRDM14, C14orf169, PITX2, LMO2, DM…
GO:0044260	P	cellular macromolecule metabolic process	1.1e-16	6.1e-16	STAMBPL1, ZNF710, TKTL1, BTK, DCK, PRDM14, FST, SCARB1, CTHRC1, IL6ST, TGM2, ETS1, Serpina5, Gba3, PGD, CCNA1, PIM2, CHSY1, RASGEF1B, IGFBP4, FGFR4, GPR1, PRKCB, PITX2, DMTF1, TNP1, SSB, CFB, KRT7, KANK2, CTNND2, SOX2, ROCK2, SLC25A20, DUSP4, ZNF462, PYGL, MSH2, ID3, BCOR, CAV1, L3MBTL2, HMGN5, SFRS2, FOXO4, RPL36A, PRKACB, CHST2, ARF5, GLI1, STAT3, SLC4A7, ZIC2, ZAP70, NOSTRIN, ABLIM3, MIS18A, T…
GO:0032774	P	RNA biosynthetic process	1.3e-16	7e-16	SNAI1, ZNF462, PYGL, ID3, SPIC, BCOR, NME1, MAPRE2, L3MBTL2, ARPM1, FOXO4, KDM2B, HNF4A, NPTXR, ZNF569, OTX2, RFC1, STK38, EID3, GLI1, STAT3, SLC4A7, ZIC3, FST, RNF213, ZIC2, NANOG, TCF7L2, HNF1B, GSC, ANKRD31, GLI3, ETS1, ZNF710, ID1, NOSTRIN, HELLS, HMGN5, TOP2A, TDGF1, ABLIM3, JAG1, ZBTB44, ZNF570, RRAD, BBX, HLTF, MYST2, SOX5, ZNF529, PRDM1, Sox4, LOC782892, PRDM14, C14orf169, PITX2, LMO2, DM…
GO:0032787	P	monocarboxylic acid metabolic process	2.1e-16	1.1e-15	HNF4A, ADH6, FABP3, ALDH2, CHSY1, PFKFB4, SLC25A20, DGAT2, IDH2, PGD, RNF213, SCD5, P4HA3, ZAP70, LOC782922, HNF1B, CAV1, FABP7, SCARB1, DHFR
GO:0045449	P	regulation of transcription	3.2e-16	1.7e-15	SNAI1, ZNF462, PYGL, ZNF529, ID3, SPIC, BCOR, NME1, MAPRE2, L3MBTL2, ARPM1, FOXO4, PRKACB, KDM2B, HNF4A, NPTXR, ZNF569, OTX2, RFC1, STK38, EID3, GLI1, STAT3, SLC4A7, ZIC3, FST, RNF213, ZIC2, NANOG, TCF7L2, HNF1B, GSC, ANKRD31, GLI3, ACVRL1, ZNF710, ID1, NOSTRIN, HELLS, HMGN5, TOP2A, TDGF1, CCNA1, ABLIM3, JAG1, ZBTB44, ZNF570, RRAD, BBX, HLTF, MYST2, SOX5, FABP3, PRDM1, Sox4, LOC782892, PRDM14, C1…
GO:0055080	P	cation homeostasis	4.9e-16	2.6e-15	PYGL, IL6ST, SAA3, TFRC, S100B, CAV1, SLC9A9, Cacna1d, SCD5, TGM2, EDN3, SLC8A1, GNG4, GPR1, CA13, PRKCB, S1PR1, SLC4A7, FXYD6, CCL24, FKBP1B, FYN
GO:0010467	P	gene expression	5.5e-16	2.8e-15	ZNF710, HNF4A, PRDM14, FST, SCARB1, CLIC6, ETS1, HMGN5, CCNA1, RAB30, CAPN8, C8A, PRKCB, PITX2, DMTF1, TNP1, SSB, CFB, MME, KANK2, CTNND2, SOX2, ZNF462, PYGL, ID3, BCOR, L3MBTL2, SFRS2, FOXO4, RPL36A, PRKACB, KRT7, TDGF1, STAT3, SLC4A7, ZIC2, ZAP70, NOSTRIN, ABLIM3, GLI1, MYST2, IMP4, HLTF, CD59, SOX5, LOC782892, C14orf169, RRAD, MEIS2, S1PR1, IRF1, PBX1, ZNF382, FABP3, SPIC, COL18A1, MAPRE2, ARP…
GO:0006350	P	transcription	7.5e-16	3.8e-15	SNAI1, ZNF462, PYGL, ZNF529, ID3, SPIC, ID1, BCOR, NME1, MAPRE2, L3MBTL2, ARPM1, FOXO4, PRKACB, KDM2B, HNF4A, NPTXR, ZNF569, OTX2, RFC1, STK38, EID3, GLI1, STAT3, SLC4A7, ZIC3, FST, PFKFB4, RNF213, ZIC2, NANOG, TCF7L2, HNF1B, GSC, ANKRD31, GLI3, ACVRL1, ZNF710, PTMA, NOSTRIN, HELLS, HMGN5, TOP2A, TDGF1, CCNA1, ABLIM3, JAG1, ZBTB44, ZNF570, RRAD, BBX, HLTF, MYST2, SOX5, FABP3, PRDM1, Sox4, LOC7828…
GO:0045184	P	establishment of protein localization	1.2e-15	6.2e-15	ARL3, HNF4A, USO1, STAMBPL1, SAA3, ARPM1, STK38, APBA2, AKAP12, PRKACB, XPO7, SCARB1, CDH2, FUT10, SLC1A3, GLI3, ARF5, GLI1, RAB30, PRICKLE1, RRAD, homer2, PCOLCE2, SORL1, AP1S2, PRKCB, PRKCI, FGF2, PMM1, PNMA2, MYO10, RBMXL2
GO:0030003	P	cellular cation homeostasis	1.3e-15	6.5e-15	PRKCB, SLC9A9, PYGL, GNG4, Cacna1d, SLC8A1, FKBP1B, SAA3, SCD5, TFRC, FXYD6, GPR1, CCL24, S100B, CAV1, IL6ST, TGM2, FYN, CA13, S1PR1
GO:0015031	P	protein transport	7.5e-15	3.7e-14	ARL3, HNF4A, USO1, STAMBPL1, SAA3, ARPM1, STK38, APBA2, AKAP12, PRKACB, XPO7, SCARB1, CDH2, FUT10, SLC1A3, GLI3, ARF5, GLI1, RAB30, PRICKLE1, RRAD, homer2, PCOLCE2, SORL1, AP1S2, PRKCI, FGF2, PMM1, PNMA2, MYO10, RBMXL2
GO:0006979	P	response to oxidative stress	8.2e-15	4e-14	DUSP4, CYGB, COL5A2, GJC1, GJA1, SLC8A1, IDH2, ARPM1, TMOD2, Mmp2, BTK, NPTXR, HNF1B, CA13, SLC23A2
GO:0006605	P	protein targeting	8.7e-15	4.3e-14	GLI1, PMM1, HNF4A, SLC1A3, FGF2, AKAP12, STAMBPL1, PRKACB, PRICKLE1, FUT10, PRKCI, CDH2, XPO7, PNMA2, homer2, GLI3, STK38, RBMXL2
GO:0009607	P	response to biotic stimulus	1.3e-14	6.3e-14	SERPINH1, IFITM2, TNFAIP6, STAT3, TUBA8, SAA3, CFB, KRT7, HSPB1, GPR68, CCL24, LOC777594, CD8B, FYN, BTK
GO:0070727	P	cellular macromolecule localization	1.6e-14	7.8e-14	ARL3, HNF4A, USO1, STAMBPL1, SYT11, PRKACB, APBA2, RAD54L, AKAP12, STK38, XPO7, SCARB1, CDH2, FUT10, SLC1A3, GLI3, ARF5, GLI1, RAB30, PRICKLE1, PRKCI, homer2, AP1S2, FGF2, PMM1, PNMA2, MYO10, RBMXL2
GO:0044262	P	cellular carbohydrate metabolic process	5.2e-14	2.4e-13	PYGL, PFKM, IL6ST, POU5F1, TKTL1, DGAT2, HNF4A, CHST2, INPP1, PFKFB4, LFNG, SCARB1, HSPB1, FUT10, Gba3, PGD, KLB, CHSY1, GOT1, GPCPD1, RPIA, PMM1, IDH2, GPR68, B3galt1, ST6GAL1
GO:0007017	P	microtubule-based process	5.2e-14	2.4e-13	MAPRE2, WNT11, LOC782966, NME1, ARPM1, CAV1, RPL36A, PRKACB, APBA2, TACC2, KATNAL2, RCC1, HSPB1, STMN1, TOP2A, TUBA8, STMN2, PRKCI, CCT6B, KIAA0753, MID1, CLIP2, NEFL, MAP1B, ROCK2, TNRC6A
GO:0065003	P	macromolecular complex assembly	6e-14	2.8e-13	MAPRE2, CDH2, CDC42EP4, CAV1, DPYS, SEPT3, LOC782922, CCT6B, APBA2, A2M, GJA1, XPO7, HSPB1, STMN1, SNRPA, ZAP70, SLC1A3, TGM2, DCK, ACVRL1, MIS18A, LOC782966, TUBA8, RAB30, THBS4, RTN1, MYST2, STMN2, PRKCI, TMOD2, AP1S2, HELLS, GJC1, SMARCA2, CLIP2, H3F3A, AVIL, MYO10, BTK
GO:0051246	P	regulation of protein metabolic process	7.7e-14	3.6e-13	PRKCB, MIS18A, GJA1, FGF2, TDGF1, PPP1R14A, IL6ST, RASGEF1B, SLC25A20, FGFR4, PDGFRA, KRT7, HSPB1, CD59, ZAP70, S100B, CAV1, ROCK2, HNF4A, Serpina5
GO:0030005	P	cellular di-, tri-valent inorganic cation homeostasis	1.2e-13	5.4e-13	PRKCB, PYGL, GNG4, Cacna1d, SLC8A1, FKBP1B, SAA3, SCD5, TFRC, FXYD6, GPR1, CCL24, S100B, CAV1, IL6ST, TGM2, FYN, S1PR1
GO:0055066	P	di-, tri-valent inorganic cation homeostasis	1.5e-13	7e-13	PRKCB, PYGL, GNG4, Cacna1d, SLC8A1, FKBP1B, SAA3, SCD5, TFRC, FXYD6, GPR1, CCL24, S100B, CAV1, IL6ST, TGM2, FYN, S1PR1
GO:0006629	P	lipid metabolic process	2e-13	9e-13	SNCB, HNF4A, ADH6, STARD3NL, IL6ST, CAV1, HSD3B1, Mgst3, ALDH2, UGT8, LOC782922, SLC25A20, FABP7, LRAT, SCARB1, RNF213, SCD5, MGC139164, HNF1B, ZAP70, Serpina5, SAA3, BDH1, PBX1, FABP3, SLC7A3, SORL1, DGAT2, GPCPD1, FGF2, MGC138914, B3galt1
GO:0006887	P	exocytosis	2e-13	9.1e-13	FEZ1, USO1, FGF2, Cacna1d, POU5F1, ARPM1, MID1, CCL24, AVIL, ZAP70, APBA2, BTK, SYT11
GO:0009059	P	macromolecule biosynthetic process	2.2e-13	9.6e-13	ZNF710, BTK, PRDM14, FST, SCARB1, ETS1, HMGN5, CCNA1, CHSY1, PRKCB, PITX2, DMTF1, TNP1, KRT7, KANK2, CTNND2, SOX2, ZNF462, PYGL, ID3, BCOR, L3MBTL2, FOXO4, RPL36A, PRKACB, CHST2, HAS2, TDGF1, STAT3, SLC4A7, ZIC2, ZAP70, NOSTRIN, ABLIM3, GLI1, MYST2, HLTF, SOX5, LOC782892, C14orf169, MEIS2, S1PR1, IRF1, B3galt1, ZNF382, ST6GAL1, FABP3, SPIC, COL18A1, HNF4A, MAPRE2, ARPM1, KDM2B, S100B, ZNF569, STK…
GO:0030001	P	metal ion transport	2.5e-13	1.1e-12	CHN1, SLC13A3, HNF4A, CDH2, CORO2A, POU5F1, S100B, CAV1, SLC23A2, SLC9A9, SCNN1B, SLC4A7, GJA1, SCD5, ZIC2, CACHD1, KCNK1, ABLIM3, SLC8A1, PRKCI, ROCK2, Mmp2, SLC39A10, KCNK2, CA13, PRKCB, LMO2, PLS3, Cacna1d, FXYD6, CCL24, JAG1, FYN
GO:0051336	P	regulation of hydrolase activity	2.9e-13	1.3e-12	PRKCB, CHN1, CTHRC1, STAT3, S1PR1, CDH2, homer2, COL4A1, STMN2, PRKCI, STMN1, GPR1, PNMA2, CAV1, TGM2, C8A, EDN3, PTMA, A2M
GO:0006886	P	intracellular protein transport	5.1e-13	2.2e-12	ARL3, HNF4A, USO1, STAMBPL1, PRKACB, APBA2, AKAP12, STK38, XPO7, SCARB1, CDH2, FUT10, SLC1A3, GLI3, ARF5, GLI1, RAB30, PRICKLE1, PRKCI, homer2, AP1S2, FGF2, PMM1, PNMA2, MYO10, RBMXL2
GO:0034613	P	cellular protein localization	6.6e-13	2.8e-12	ARL3, HNF4A, USO1, STAMBPL1, PRKACB, APBA2, AKAP12, STK38, XPO7, SCARB1, CDH2, FUT10, SLC1A3, GLI3, ARF5, GLI1, RAB30, PRICKLE1, PRKCI, homer2, AP1S2, FGF2, PMM1, PNMA2, MYO10, RBMXL2
GO:0019932	P	second-messenger-mediated signaling	1.4e-12	5.7e-12	PRKCB, TOP2A, Cacna1d, S1PR1, L1CAM, ZAP70, homer2, BTK, TGM2, PRKACB, EDN3
GO:0006811	P	ion transport	2.6e-12	1.1e-11	CHN1, SLC13A3, CTHRC1, HNF4A, CDH2, COL18A1, POU5F1, SLC25A20, ATP10A, S100B, CAV1, SLC23A2, LOC539238, SLC9A9, SCNN1B, Cacna1d, GJA1, SCD5, CLIC6, ZIC2, SLC1A3, CORO2A, CACHD1, KCNK1, SLC16A12, ADD2, ABLIM3, SLC8A1, COL4A1, PRKCI, ROCK2, LOC100299180, SLC39A10, LOC530803, COL5A2, CA13, PRKCB, LMO2, PLS3, SLC4A7, Mmp2, CFB, OCA2, FXYD6, CCL24, JAG1, KCNK2, FYN
GO:0034645	P	cellular macromolecule biosynthetic process	2.7e-12	1.1e-11	ZNF710, BTK, PRDM14, FST, SCARB1, ETS1, HMGN5, CCNA1, CHSY1, PRKCB, PITX2, DMTF1, TNP1, KRT7, KANK2, CTNND2, SOX2, ZNF462, PYGL, ID3, BCOR, L3MBTL2, FOXO4, RPL36A, PRKACB, CHST2, TDGF1, STAT3, SLC4A7, ZIC2, ZAP70, NOSTRIN, ABLIM3, GLI1, MYST2, HLTF, SOX5, LOC782892, C14orf169, MEIS2, S1PR1, IRF1, B3galt1, ZNF382, ST6GAL1, FABP3, SPIC, HNF4A, MAPRE2, ARPM1, KDM2B, S100B, ZNF569, STK38, ORC1, EID3,…
GO:0006259	P	DNA metabolic process	3.2e-12	1.3e-11	UNG, MSH2, ID3, ankrd39, POU5F1, PDGFRA, ARPM1, BTK, RFC1, PRKACB, ORC1, EID3, RAD54L, RNF213, ANKRD31, GLI3, PRKCB, HMGN5, TOP2A, GLI1, RASGEF1B, IGFBP4, MYST2, PSIP1, HELLS, TNP1, KRT7, HDAC2
GO:0015674	P	di-, tri-valent inorganic cation transport	3.5e-12	1.5e-11	PRKCB, CORO2A, PLS3, Cacna1d, CDH2, SLC8A1, GJA1, JAG1, SCD5, Mmp2, SLC39A10, CCL24, S100B, CAV1, CACHD1, FYN
GO:0016051	P	carbohydrate biosynthetic process	4.2e-12	1.7e-11	PYGL, PGD, CHSY1, PFKFB4, TKTL1, PMM1, PDGFRA, GOT1, GPR68, HNF4A, B3galt1, SLC35D2, CHST2, HAS2
GO:0009308	P	amine metabolic process	4.5e-12	1.8e-11	SNCB, AK3, FABP7, CORO2A, POU5F1, DPYS, PDGFRA, HNF4A, CHST2, HAS2, CKB, LRAT, MGC139164, DHFR, CHSY1, GOT1, P4HA3, FABP3, SLC7A3, MAOB, SLC35D2, PRDM1, MGC138914, GLUD1, ARG2
GO:0000041	P	transition metal ion transport	4.6e-12	1.8e-11	PRKCB, CHN1, HNF4A, ABLIM3, SCD5, PRKCI, Mmp2, SLC39A10, ROCK2, CA13, LMO2
GO:0031589	P	cell-substrate adhesion	2.2e-11	8.8e-11	NID1, COL5A2, TDGF1, SPP1, CORO2A, THBS4, TMEM8A, PRKCI, MYO10, ACVRL1, FN1
GO:0000087	P	M phase of mitotic cell cycle	3e-11	1.2e-10	DUSP4, HELLS, MAPRE2, TOP2A, CCNA1, TUBA8, RCC1, NME1, CLIP2, ROCK2, STK38, EDN3
GO:0006812	P	cation transport	3.8e-11	1.5e-10	CHN1, SLC13A3, HNF4A, CDH2, CORO2A, POU5F1, SLC25A20, ATP10A, S100B, CAV1, SLC23A2, LOC539238, SLC9A9, SCNN1B, SLC4A7, GJA1, SCD5, ZIC2, CACHD1, KCNK1, ABLIM3, SLC8A1, PRKCI, ROCK2, Mmp2, SLC39A10, KCNK2, CA13, PRKCB, LMO2, PLS3, Cacna1d, FXYD6, CCL24, JAG1, FYN
GO:0010927	P	cellular component assembly involved in morphogenesis	4.9e-11	1.9e-10	CHN1, ARPM1, BBX, SLC8A1, RAD54L, KRT7, TMOD2, ACTG2, CAV1, LOC539238
GO:0070838	P	divalent metal ion transport	6.2e-11	2.4e-10	PRKCB, CORO2A, PLS3, Cacna1d, CDH2, SLC8A1, GJA1, JAG1, Mmp2, CCL24, S100B, CAV1, CACHD1, FYN
GO:0006816	P	calcium ion transport	6.2e-11	2.4e-10	PRKCB, CORO2A, PLS3, Cacna1d, CDH2, SLC8A1, GJA1, JAG1, Mmp2, CCL24, S100B, CAV1, CACHD1, FYN
GO:0046394	P	carboxylic acid biosynthetic process	1.3e-10	4.8e-10	DGAT2, AK3, GOT1, CORO2A, PMM1, RNF213, SCD5, HNF4A, ZAP70, LOC782922, HNF1B, DHFR
GO:0016053	P	organic acid biosynthetic process	1.3e-10	4.8e-10	DGAT2, AK3, GOT1, CORO2A, PMM1, RNF213, SCD5, HNF4A, ZAP70, LOC782922, HNF1B, DHFR
GO:0044255	P	cellular lipid metabolic process	4.9e-10	1.8e-09	SNCB, HNF4A, ADH6, HNF1B, RNF213, FABP3, IL6ST, BDH1, SLC25A20, DGAT2, PBX1, SCARB1, ALDH2, FABP7, ZAP70, LOC782922, B3galt1, CAV1, LRAT, UGT8, SCD5
GO:0043623	P	cellular protein complex assembly	5.1e-10	1.9e-09	MAPRE2, LOC782966, TMOD2, TUBA8, CDC42EP4, CAV1, STMN1, STMN2, HSPB1, XPO7, BTK, AVIL, CCT6B, MYO10, ACVRL1
GO:0008610	P	lipid biosynthetic process	5.1e-10	1.9e-09	HNF4A, FABP7, HNF1B, FGF2, DGAT2, HSD3B1, SCD5, SCARB1, RNF213, PBX1, UGT8, LOC782922, FABP3, STARD3NL, ZAP70
GO:0007601	P	visual perception	5.3e-10	1.9e-09	PRKCB, GJC1, Cacna1d, LRAT, CA4, GPC4, GPRC5B, sfrp2, MYO10
GO:0050953	P	sensory perception of light stimulus	5.3e-10	1.9e-09	PRKCB, GJC1, Cacna1d, LRAT, CA4, GPC4, GPRC5B, sfrp2, MYO10
GO:0016055	P	Wnt receptor signaling pathway	8.4e-10	3e-09	PITX2, WNT11, FRZB, PRICKLE1, ZIC2, GPC4, sfrp2, HNF1B, CAV1, HDAC2, RSPO3
GO:0006519	P	cellular amino acid and derivative metabolic process	8.9e-10	3.2e-09	SNCB, AK3, FABP7, DPYS, PRDM1, CKB, CORO2A, POU5F1, LRAT, IDH2, MAOB, GOT1, P4HA3, MGC139164, GLUD1, FABP3, MGC138914, HNF4A, SLC7A3, ARG2, DHFR
GO:0000280	P	nuclear division	1.3e-09	4.6e-09	HELLS, MAPRE2, TOP2A, CCNA1, TUBA8, RCC1, NME1, CLIP2, ROCK2, EDN3
GO:0007067	P	mitosis	1.3e-09	4.6e-09	HELLS, MAPRE2, TOP2A, CCNA1, TUBA8, RCC1, NME1, CLIP2, ROCK2, EDN3
GO:0006631	P	fatty acid metabolic process	1.4e-09	5e-09	HNF4A, FABP7, HNF1B, SLC25A20, DGAT2, SCARB1, RNF213, SCD5, ZAP70, LOC782922, FABP3, CAV1
GO:0050878	P	regulation of body fluid levels	1.5e-09	5.1e-09	HNF4A, SCNN1B, SAA3, SERPINF2, PLAT, CD59, CAV1, EDN3, Serpina5
GO:0016485	P	protein processing	1.5e-09	5.1e-09	SLC35D2, CFB, CLIC6, MME, PBX1, CD59, S100B, CAPN8, C8A
GO:0051604	P	protein maturation	1.5e-09	5.1e-09	SLC35D2, CFB, CLIC6, MME, PBX1, CD59, S100B, CAPN8, C8A
GO:0019748	P	secondary metabolic process	1.7e-09	5.8e-09	PGD, RPIA, BDH1, TKTL1, LRAT, ALDH2, OCA2, ADH6
GO:0008154	P	actin polymerization or depolymerization	1.7e-09	5.8e-09	TMOD2, CORO2A, CDC42EP4, HSPB1, BTK, AVIL, CAV1, MYO10
GO:0046165	P	alcohol biosynthetic process	1.7e-09	5.8e-09	PYGL, PGD, PFKFB4, TKTL1, PMM1, GOT1, GPR68, HNF4A
GO:0051347	P	positive regulation of transferase activity	2.4e-09	7.9e-09	TDGF1, FGF2, KIT, GNG4, SMARCA2, PRKCI, GPR1, ZAP70, EDN3
GO:0033674	P	positive regulation of kinase activity	2.4e-09	7.9e-09	TDGF1, FGF2, KIT, GNG4, SMARCA2, PRKCI, GPR1, ZAP70, EDN3
GO:0045860	P	positive regulation of protein kinase activity	2.4e-09	7.9e-09	TDGF1, FGF2, KIT, GNG4, SMARCA2, PRKCI, GPR1, ZAP70, EDN3
GO:0048285	P	organelle fission	3.9e-09	1.3e-08	HELLS, MAPRE2, TOP2A, CCNA1, TUBA8, RCC1, NME1, CLIP2, ROCK2, EDN3
GO:0005996	P	monosaccharide metabolic process	4.5e-09	1.5e-08	PYGL, PGD, RPIA, PFKM, CHSY1, PFKFB4, TKTL1, PMM1, LFNG, HSPB1, FUT10, HNF4A, IL6ST, ST6GAL1, CHST2
GO:0006836	P	neurotransmitter transport	5.2e-09	1.7e-08	SNCB, ARL3, ARF5, Cacna1d, GPRC5B, APBA2, PDYN, EDN3, SYT11, SLC1A3, AP1S2
GO:0008202	P	steroid metabolic process	5.2e-09	1.7e-08	STARD3NL, FGF2, SAA3, BDH1, HSD3B1, SCARB1, PBX1, UGT8, LOC782922, HNF1B, SORL1
GO:0006974	P	response to DNA damage stimulus	5.3e-09	1.7e-08	PRKCB, RAD54L, UNG, HMGN5, TOP2A, TNP1, MSH2, POU5F1, CCNA1, ARPM1, RNF213, HLTF, FOXO4, RFC1, EID3
GO:0007160	P	cell-matrix adhesion	5.7e-09	1.8e-08	NID1, COL5A2, TDGF1, SPP1, THBS4, TMEM8A, PRKCI, ACVRL1, FN1
GO:0043412	P	macromolecule modification	5.9e-09	1.8e-08	DUSP4, SSB, ankrd39, IL6ST, POU5F1, SLC25A20, NME1, PDGFRA, ARPM1, HNF4A, UGT8, CAV1, STK38, CHST2, DCK, COL5A2, STAT3, PRKACB, SCARB1, PPP1R14A, FUT10, ZAP70, ANKRD31, TGM2, ACVRL1, PRKCB, MIS18A, HLCS, PGD, ARF5, TDGF1, PIM2, CHSY1, RASGEF1B, IMP4, GNG4, FGFR4, PRKCI, GPR1, MYST2, PLAT, NID1, HELLS, FGF2, KIT, ICK, P4HA3, CCL24, B3galt1, ROCK2, HDAC2, RSPO3, ST6GAL1, FYN, BTK
GO:0051258	P	protein polymerization	6.3e-09	2e-08	MAPRE2, TMOD2, TUBA8, CDC42EP4, LOC782966, STMN2, HSPB1, STMN1, BTK, AVIL, CAV1, MYO10
GO:0005975	P	carbohydrate metabolic process	6.6e-09	2e-08	PYGL, PFKM, IL6ST, POU5F1, TKTL1, DGAT2, PDGFRA, ALDH2, HNF4A, CHST2, HAS2, INPP1, PFKFB4, LFNG, SCARB1, HSPB1, FUT10, Gba3, PGD, KLB, CHSY1, GOT1, SLC35D2, GPCPD1, RPIA, PMM1, IDH2, GPR68, B3galt1, ST6GAL1
GO:0034621	P	cellular macromolecular complex subunit organization	6.6e-09	2e-08	MAPRE2, HNF4A, CORO2A, CDC42EP4, LOC782966, BTK, CCT6B, DCK, XPO7, HSPB1, STMN1, SNRPA, ACVRL1, SOX2, CAV1, TUBA8, RAB30, RTN1, MYST2, STMN2, ZCCHC17, TMOD2, HELLS, TNP1, SMARCA2, MID1, CLIP2, H3F3A, AVIL, MAP1B, MYO10
GO:0051169	P	nuclear transport	8.9e-09	2.7e-08	HNRPA0, GLI1, FGF2, CDH2, RAB30, RCC1, PRICKLE1, XPO7, HNF4A, GLI3, PRKACB
GO:0006913	P	nucleocytoplasmic transport	8.9e-09	2.7e-08	HNRPA0, GLI1, FGF2, CDH2, RAB30, RCC1, PRICKLE1, XPO7, HNF4A, GLI3, PRKACB
GO:0046483	P	heterocycle metabolic process	1.3e-08	3.8e-08	PDE6C, MSH2, TKTL1, NME1, DPYS, MAOB, ATP10A, AK3, UGT8, NME4, DCK, HNF1B, DHFR, PDE4D, MOCS2, RPIA, P4HA3, ralgps2, S1PR1, AKAP2, UPP1, PYGL, CYP1A1
GO:0034637	P	cellular carbohydrate biosynthetic process	1.3e-08	3.8e-08	PYGL, PGD, CHSY1, PFKFB4, TKTL1, PMM1, GOT1, GPR68, HNF4A
GO:0044106	P	cellular amine metabolic process	1.3e-08	3.9e-08	SNCB, AK3, FABP7, PRDM1, CORO2A, POU5F1, LRAT, GLUD1, MAOB, GOT1, HNF4A, MGC139164, DPYS, FABP3, MGC138914, SLC7A3, ARG2, DHFR
GO:0008380	P	RNA splicing	1.6e-08	4.6e-08	HNRPA0, RBM20, RALY, SFRS2, ZCCHC17, SNRPA, RAB30, RBMXL2
GO:0016310	P	phosphorylation	1.7e-08	4.9e-08	DUSP4, HNF4A, MSH2, WNT11, ALPL, IL6ST, POU5F1, SPRY2, NME1, SLC25A20, PDGFRA, BTK, ICK, CAV1, ankrd39, STK38, DCK, STAT3, PRKACB, PPP1R14A, ZAP70, ANKRD31, ACVRL1, EDN3, PGD, TDGF1, PIM2, RASGEF1B, GNG4, FGFR4, PRKCI, GPR1, FABP3, PRKCB, FGF2, HERC5, KIT, SPRY4, SMARCA2, CCL24, ROCK2, RSPO3, FYN
GO:0031032	P	actomyosin structure organization	1.9e-08	5.6e-08	ARPM1, SLC8A1, KRT7, TMOD2, ACTG2, CAV1, ROCK2
GO:0007219	P	Notch signaling pathway	1.9e-08	5.6e-08	SLC35D2, IL6ST, JAG1, LFNG, PBX1, HDAC2, LOC782892
GO:0016337	P	cell-cell adhesion	2.1e-08	6e-08	CD47, TNFAIP6, COL5A2, WNT11, TDGF1, ICAM2, SELP, FN1, MYST2, CDH2, L1CAM, CTNND2, ZAP70, AMIGO2, CLDN10, JAM2, ROBO4, ACVRL1
GO:0044271	P	cellular nitrogen compound biosynthetic process	2.3e-08	6.6e-08	SNCB, AK3, MGC138914, UCK2, MOCS2, CORO2A, GOT1, MGC139164, HNF1B, CAV1, SLC7A3, ARG2, DHFR
GO:0006820	P	anion transport	2.3e-08	6.6e-08	SLC13A3, SLC16A12, CTHRC1, COL5A2, SLC4A7, COL18A1, POU5F1, FXYD6, CFB, COL4A1, OCA2, SLC1A3, CLIC6
GO:0006766	P	vitamin metabolic process	2.5e-08	7e-08	ADH6, RPIA, LRAT, BDH1, TKTL1, PMM1, ALDH2, SLC23A2
GO:0000375	P	RNA splicing, via transesterification reactions	3.5e-08	9.7e-08	HNRPA0, RBM20, RALY, ZCCHC17, SNRPA, RAB30, RBMXL2
GO:0000377	P	RNA splicing, via transesterification reactions with bulged adenosine as nucleophile	3.5e-08	9.7e-08	HNRPA0, RBM20, RALY, ZCCHC17, SNRPA, RAB30, RBMXL2
GO:0010564	P	regulation of cell cycle process	3.5e-08	9.7e-08	MSH2, ID3, TUBA8, RCC1, STK38, EDN3, ID1
GO:0000398	P	nuclear mRNA splicing, via spliceosome	3.5e-08	9.7e-08	HNRPA0, RBM20, RALY, ZCCHC17, SNRPA, RAB30, RBMXL2
GO:0030041	P	actin filament polymerization	3.5e-08	9.7e-08	TMOD2, CDC42EP4, HSPB1, BTK, AVIL, CAV1, MYO10
GO:0007165	P	signal transduction	3.7e-08	1e-07	STAMBPL1, CDC42EP4, BTK, MICAL2, ROBO4, INPP1, Cacna1d, FST, CLIC6, CDH2, IL6ST, MGC139164, TGM2, ETS1, KDELC2, FRZB, CCNA1, RAB30, RASGEF1B, RTN1, FGFR4, C9orf89, GPR1, PRKCB, TIFA, KRT7, L1CAM, CTNND2, ROCK2, DUSP4, MAPRE2, HNF4A, MSH2, CNKSR3, POU5F1, CAV1, Mgst3, C5orf13, BOLA-DRB3, FOXO4, PRKACB, APBA2, LOC539238, MME, TDGF1, STAT3, LFNG, ZIC2, ZAP70, NOSTRIN, LOC511229, EDN3, DDIT4, GLI1, P…
GO:0051276	P	chromosome organization	3.9e-08	1.1e-07	KDM2B, MSH2, BCOR, ARPM1, BTK, NPTXR, RFC1, DCK, RAD54L, RCC1, HNF1B, ankrd39, CFB, HELLS, MIS18A, HMGN5, TOP2A, PIM2, RTN1, MYST2, HLTF, C14orf169, TNP1, KIAA0753, SMARCA2, H3F3A, SOX2, ROCK2, HDAC2
GO:0006464	P	protein modification process	4.1e-08	1.1e-07	DUSP4, HNF4A, ankrd39, IL6ST, POU5F1, SLC25A20, NME1, PDGFRA, ARPM1, NID1, UGT8, CAV1, STK38, CHST2, DCK, COL5A2, STAT3, PRKACB, SCARB1, PPP1R14A, FUT10, ZAP70, ANKRD31, TGM2, ACVRL1, MIS18A, HLCS, PGD, ARF5, TDGF1, PIM2, CHSY1, RASGEF1B, MYST2, GNG4, FGFR4, PRKCI, GPR1, PLAT, PRKCB, FGF2, KIT, ICK, P4HA3, CCL24, B3galt1, ROCK2, HDAC2, RSPO3, ST6GAL1, FYN, BTK
GO:0007166	P	cell surface receptor linked signaling pathway	6.1e-08	1.7e-07	Cacna1d, FST, PDYN, TGM2, FRZB, IGFBP4, COL4A1, FGFR4, KLRC1, PRKCB, PITX2, MME, L1CAM, CTHRC1, CNKSR3, POU5F1, CAV1, C5orf13, FOXO4, PRKACB, HAS2, TDGF1, STAT3, LOC100139049, LFNG, ZIC2, ZAP70, EDN3, GLI1, AKAP12, PDE4D, PRICKLE1, PRKCI, GPRC5B, CD59, AMIGO2, PCOLCE2, LOC782892, S1PR1, KIT, SPRY4, CCL24, KLB, LOC100140174, ARL3, WNT11, IL6ST, ALDH2, SPRY2, IFITM2, ZIC3, GLI3, ACVRL1, ID1, NID1, …
GO:0019318	P	hexose metabolic process	7.4e-08	2e-07	PYGL, PGD, RPIA, PFKM, IL6ST, PFKFB4, TKTL1, PMM1, LFNG, HSPB1, FUT10, HNF4A, CHST2
GO:0051605	P	protein maturation by peptide bond cleavage	1e-07	2.7e-07	SLC35D2, CFB, CLIC6, PBX1, CD59, S100B, C8A
GO:0006869	P	lipid transport	1.1e-07	3.1e-07	FABP7, HNF1B, SLC25A20, PLIN2, SCARB1, ATP10A, LOC782922, FABP3, CAV1, SORL1
GO:0015980	P	energy derivation by oxidation of organic compounds	1.2e-07	3.2e-07	PYGL, KLB, PFKM, IL6ST, IDH2, GOT1, S100B, SLC1A3, PRKACB
GO:0016071	P	mRNA metabolic process	1.4e-07	3.8e-07	HNRPA0, RBM20, SSB, RALY, SFRS2, ZCCHC17, SNRPA, CFB, RAB30, RBMXL2
GO:0006694	P	steroid biosynthetic process	1.6e-07	4.3e-07	STARD3NL, FGF2, HSD3B1, SCARB1, PBX1, LOC782922, HNF1B
GO:0043687	P	post-translational protein modification	2.1e-07	5.5e-07	DUSP4, HNF4A, ankrd39, IL6ST, POU5F1, SLC25A20, NME1, PDGFRA, ARPM1, UGT8, CAV1, STK38, CHST2, DCK, COL5A2, STAT3, PRKACB, PPP1R14A, ZAP70, ANKRD31, TGM2, ACVRL1, MIS18A, NID1, PGD, ARF5, TDGF1, PIM2, RASGEF1B, MYST2, GNG4, FGFR4, PRKCI, GPR1, PRKCB, FGF2, KIT, ICK, CCL24, ROCK2, HDAC2, RSPO3, FYN, BTK
GO:0044248	P	cellular catabolic process	2.1e-07	5.6e-07	PYGL, FABP7, PFKM, TKTL1, DPYS, MAOB, UGT8, GLUD1, PFKFB4, STAMBPL1, FUT10, Gba3, PGD, KLB, PDE4D, ZCCHC17, GOT1, FABP3, RPIA, IDH2, UPP1, ARG2
GO:0015698	P	inorganic anion transport	2.2e-07	5.8e-07	SLC13A3, CTHRC1, COL5A2, SLC4A7, COL18A1, POU5F1, COL4A1, CFB, CLIC6, FXYD6
GO:0007599	P	hemostasis	3.8e-07	9.6e-07	HNF4A, SAA3, SERPINF2, PLAT, CD59, CAV1, Serpina5
GO:0007596	P	blood coagulation	3.8e-07	9.6e-07	HNF4A, SAA3, SERPINF2, PLAT, CD59, CAV1, Serpina5
GO:0045814	P	negative regulation of gene expression, epigenetic	3.8e-07	9.6e-07	HELLS, TOP2A, TNP1, L3MBTL2, SMARCA2, HDAC2
GO:0046364	P	monosaccharide biosynthetic process	3.8e-07	9.6e-07	PYGL, PGD, PFKFB4, TKTL1, PMM1, HNF4A
GO:0006342	P	chromatin silencing	3.8e-07	9.6e-07	HELLS, TOP2A, TNP1, L3MBTL2, SMARCA2, HDAC2
GO:0051170	P	nuclear import	4.3e-07	1.1e-06	HNRPA0, FGF2, GLI1, CDH2, PRICKLE1, XPO7, HNF4A, GLI3
GO:0006796	P	phosphate metabolic process	5.5e-07	1.4e-06	DUSP4, HNF4A, MSH2, WNT11, ALPL, IL6ST, POU5F1, SPRY2, NME1, SLC25A20, PDGFRA, BTK, ICK, CAV1, ankrd39, STK38, DCK, INPP1, STAT3, PRKACB, PPP1R14A, ZAP70, ANKRD31, ACVRL1, EDN3, PGD, TDGF1, PIM2, RASGEF1B, GNG4, FGFR4, PRKCI, GPR1, FABP3, PRKCB, FGF2, HERC5, KIT, SPRY4, SMARCA2, CCL24, ROCK2, RSPO3, FYN
GO:0006793	P	phosphorus metabolic process	5.5e-07	1.4e-06	DUSP4, HNF4A, MSH2, WNT11, ALPL, IL6ST, POU5F1, SPRY2, NME1, SLC25A20, PDGFRA, BTK, ICK, CAV1, ankrd39, STK38, DCK, INPP1, STAT3, PRKACB, PPP1R14A, ZAP70, ANKRD31, ACVRL1, EDN3, PGD, TDGF1, PIM2, RASGEF1B, GNG4, FGFR4, PRKCI, GPR1, FABP3, PRKCB, FGF2, HERC5, KIT, SPRY4, SMARCA2, CCL24, ROCK2, RSPO3, FYN
GO:0006633	P	fatty acid biosynthetic process	5.5e-07	1.4e-06	HNF4A, DGAT2, RNF213, SCD5, ZAP70, LOC782922, HNF1B
GO:0048015	P	phosphoinositide-mediated signaling	6.5e-07	1.6e-06	PRKCB, TOP2A, S1PR1, homer2, TGM2, EDN3
GO:0044275	P	cellular carbohydrate catabolic process	6.8e-07	1.7e-06	PYGL, PGD, KLB, PFKM, PFKFB4, TKTL1, RPIA, FUT10, Gba3
GO:0050817	P	coagulation	7.9e-07	1.9e-06	HNF4A, SAA3, SERPINF2, PLAT, CD59, CAV1, Serpina5
GO:0033365	P	protein localization in organelle	1.1e-06	2.6e-06	HNF4A, FGF2, GLI1, CDH2, PRICKLE1, PMM1, SCARB1, XPO7, GLI3
GO:0048193	P	Golgi vesicle transport	1.1e-06	2.7e-06	PRKCI, ARF5, RAB30, PMM1, SCARB1, ATP10A, USO1
GO:0006281	P	DNA repair	1.3e-06	3.2e-06	PRKCB, RAD54L, UNG, HMGN5, RFC1, TNP1, POU5F1, ARPM1, RNF213, MSH2, TOP2A, EID3
GO:0006260	P	DNA replication	1.3e-06	3.2e-06	TOP2A, GLI1, ID3, RFC1, MYST2, PDGFRA, KRT7, BTK, ANKRD31, GLI3, PRKACB, ORC1
GO:0016052	P	carbohydrate catabolic process	1.9e-06	4.6e-06	PYGL, PGD, KLB, PFKM, PFKFB4, TKTL1, RPIA, FUT10, Gba3
GO:0006953	P	acute-phase response	2.3e-06	5.5e-06	FN1, SAA3, SERPINF2, STAT3, A2M
GO:0030031	P	cell projection assembly	2.3e-06	5.5e-06	MYO10, CDC42EP4, ROBO4, STK38, THBS4
GO:0008037	P	cell recognition	2.3e-06	5.5e-06	CDH2, SCARB1, ROBO4, NRP1, AMIGO2
GO:0016125	P	sterol metabolic process	2.3e-06	5.5e-06	STARD3NL, SORL1, SAA3, SCARB1, HNF1B
GO:0006575	P	cellular amino acid derivative metabolic process	2.6e-06	6.1e-06	SNCB, FABP7, CKB, LRAT, IDH2, MAOB, P4HA3, FABP3
GO:0006725	P	cellular aromatic compound metabolic process	2.8e-06	6.5e-06	SNCB, MOCS2, TKTL1, DPYS, MAOB, UGT8, MICAL2, CYP1A1, DHFR
GO:0040029	P	regulation of gene expression, epigenetic	3.7e-06	8.5e-06	HELLS, TOP2A, TNP1, L3MBTL2, SMARCA2, HDAC2
GO:0006310	P	DNA recombination	3.7e-06	8.5e-06	HELLS, RAD54L, UNG, MSH2, PSIP1, EID3
GO:0016570	P	histone modification	4.2e-06	9.5e-06	PIM2, HDAC2, MIS18A, MYST2, ARPM1
GO:0006817	P	phosphate transport	4.2e-06	9.5e-06	COL18A1, POU5F1, COL5A2, COL4A1, CTHRC1
GO:0006606	P	protein import into nucleus	4.8e-06	1.1e-05	HNF4A, FGF2, GLI1, CDH2, PRICKLE1, XPO7, GLI3
GO:0034504	P	protein localization in nucleus	4.8e-06	1.1e-05	HNF4A, FGF2, GLI1, CDH2, PRICKLE1, XPO7, GLI3
GO:0006006	P	glucose metabolic process	5.6e-06	1.3e-05	PYGL, PGD, RPIA, PFKM, IL6ST, PFKFB4, TKTL1, HSPB1, HNF4A
GO:0005976	P	polysaccharide metabolic process	6.1e-06	1.4e-05	PYGL, SLC35D2, PFKM, CHSY1, PDGFRA, IL6ST, CHST2, HAS2
GO:0006397	P	mRNA processing	6.1e-06	1.4e-05	HNRPA0, RBM20, RALY, SFRS2, ZCCHC17, SNRPA, RAB30, RBMXL2
GO:0006790	P	sulfur metabolic process	7.4e-06	1.6e-05	TKTL1, SLC35D2, CHSY1, MOCS2, IDH2, CHST2
GO:0046164	P	alcohol catabolic process	7.4e-06	1.6e-05	ADH6, PFKM, PFKFB4, TKTL1, MAOB, RPIA, FUT10, PGD
GO:0006730	P	one-carbon metabolic process	1e-05	2.2e-05	HELLS, AHCYL2, CA4, AHCYL1, DHFR, HDAC2, CA13
GO:0009566	P	fertilization	1.1e-05	2.4e-05	PRKCI, FUT10, ORC1, Serpina5, TNP1
GO:0051248	P	negative regulation of protein metabolic process	1.1e-05	2.4e-05	PRKCB, CD59, HNF4A, Serpina5, CAV1
GO:0032269	P	negative regulation of cellular protein metabolic process	1.1e-05	2.4e-05	PRKCB, CD59, HNF4A, Serpina5, CAV1
GO:0006468	P	protein amino acid phosphorylation	1.1e-05	2.4e-05	HNF4A, ankrd39, IL6ST, POU5F1, SLC25A20, NME1, PDGFRA, BTK, CAV1, STK38, DCK, STAT3, PRKACB, ZAP70, ANKRD31, ACVRL1, PGD, TDGF1, PIM2, RASGEF1B, GNG4, FGFR4, PRKCI, GPR1, PRKCB, FGF2, KIT, ICK, CCL24, ROCK2, RSPO3, FYN
GO:0010608	P	posttranscriptional regulation of gene expression	1.7e-05	3.7e-05	PRKCB, KRT7, S100B, SCARB1, HSPB1
GO:0019538	P	protein metabolic process	2.1e-05	4.5e-05	STAMBPL1, BTK, DCK, SCARB1, CLIC6, IL6ST, TGM2, Serpina5, PGD, PIM2, CHSY1, RASGEF1B, MOCS2, FGFR4, GPR1, CAPN8, C8A, PRKCB, CFB, MME, ROCK2, DUSP4, CTHRC1, HNF4A, POU5F1, SLC25A20, KATNAL2, PRKACB, CHST2, KRT7, STAT3, ZAP70, MIS18A, TDGF1, MYST2, PRKCI, CD59, PCOLCE2, KLK7, IRF1, KIT, PRSS12, CCL24, B3galt1, ST6GAL1, CAPN7, COL18A1, ARPM1, UGT8, S100B, CCT6B, STK38, HSPB1, GJA1, PPP1R14A, FUT10,…
GO:0009100	P	glycoprotein metabolic process	2.4e-05	5.1e-05	SLC35D2, CHSY1, POU5F1, SCARB1, FUT10, B3galt1, COL5A2, ST6GAL1, CHST2, PHLDA1
GO:0055086	P	nucleobase, nucleoside and nucleotide metabolic process	2.5e-05	5.2e-05	UPP1, AK3, PGD, S1PR1, AKAP2, UCK2, PDE4D, NME1, DPYS, ATP10A, RPIA, PDE6C, ralgps2, TKTL1, NME4, MSH2, DHFR, DCK
GO:0051186	P	cofactor metabolic process	2.5e-05	5.2e-05	MOCS2, PGD, TKTL1, IDH2, RPIA, HNF4A, UGT8, HNF1B, DHFR
GO:0006112	P	energy reserve metabolic process	2.5e-05	5.3e-05	PFKM, IL6ST, PYGL, KLB, S100B
GO:0019321	P	pentose metabolic process	2.6e-05	5.4e-05	TKTL1, RPIA, PYGL, PGD
GO:0019395	P	fatty acid oxidation	2.6e-05	5.4e-05	FABP7, SCARB1, FABP3, SLC25A20
GO:0050908	P	detection of light stimulus involved in visual perception	2.6e-05	5.4e-05	PRKCB, GPC4, GJC1, Cacna1d
GO:0034440	P	lipid oxidation	2.6e-05	5.4e-05	FABP7, SCARB1, FABP3, SLC25A20
GO:0007059	P	chromosome segregation	2.6e-05	5.4e-05	MIS18A, MAPRE2, TOP2A, PLS3
GO:0050962	P	detection of light stimulus involved in sensory perception	2.6e-05	5.4e-05	PRKCB, GPC4, GJC1, Cacna1d
GO:0006520	P	cellular amino acid metabolic process	3.4e-05	7e-05	AK3, PRDM1, CORO2A, POU5F1, DPYS, GOT1, HNF4A, MGC139164, GLUD1, MGC138914, SLC7A3, ARG2, DHFR
GO:0017038	P	protein import	3.4e-05	7e-05	HNF4A, FGF2, GLI1, CDH2, PRICKLE1, XPO7, GLI3
GO:0030203	P	glycosaminoglycan metabolic process	3.6e-05	7.2e-05	CHSY1, HAS2, SLC35D2, CHST2, PDGFRA
GO:0046486	P	glycerolipid metabolic process	4.9e-05	9.9e-05	FABP7, IL6ST, LRAT, DGAT2, SCARB1, FABP3, CAV1
GO:0007265	P	Ras protein signal transduction	5.5e-05	0.00011	AKAP12, FGF2, CNKSR3, CDH2, CDC42EP4, S1PR1, STMN2, ROCK2, STMN1, ralgps2, PRDM1, MYO10, HDAC2, ROBO4
GO:0006753	P	nucleoside phosphate metabolic process	6e-05	0.00012	UPP1, AK3, PGD, S1PR1, AKAP2, PDE4D, NME1, ATP10A, RPIA, PDE6C, ralgps2, TKTL1, NME4, MSH2, DHFR, DCK
GO:0009117	P	nucleotide metabolic process	6e-05	0.00012	UPP1, AK3, PGD, S1PR1, AKAP2, PDE4D, NME1, ATP10A, RPIA, PDE6C, ralgps2, TKTL1, NME4, MSH2, DHFR, DCK
GO:0030258	P	lipid modification	6.7e-05	0.00013	SCARB1, FABP7, FABP3, B3galt1, SLC25A20
GO:0006944	P	cellular membrane fusion	7.6e-05	0.00015	MYO10, CORO2A, USO1, Serpina5
GO:0006022	P	aminoglycan metabolic process	8.9e-05	0.00018	CHSY1, HAS2, SLC35D2, CHST2, PDGFRA
GO:0044267	P	cellular protein metabolic process	9e-05	0.00018	DUSP4, CTHRC1, HNF4A, ankrd39, STAMBPL1, COL18A1, POU5F1, CCT6B, NME1, SLC25A20, PDGFRA, ARPM1, NID1, UGT8, S100B, CAV1, NME4, RPL36A, STK38, CHST2, DCK, EVI2B, COL5A2, STAT3, PPP1R14A, PRKACB, SCARB1, HSPB1, FUT10, ZAP70, IL6ST, ANKRD31, TGM2, ACVRL1, Serpina5, MIS18A, HLCS, PGD, ARF5, TDGF1, PIM2, CHSY1, RASGEF1B, MOCS2, MYST2, GNG4, FGFR4, CD59, PRKCI, GPR1, PLAT, PRKCB, FGF2, PRDM1, IRF1, KIT…
GO:0034622	P	cellular macromolecular complex assembly	0.00011	0.00021	MAPRE2, CDC42EP4, LOC782966, BTK, CCT6B, DCK, XPO7, HSPB1, STMN1, SNRPA, ACVRL1, CAV1, TUBA8, RTN1, MYST2, STMN2, TMOD2, HELLS, SMARCA2, H3F3A, AVIL, MYO10
GO:0006732	P	coenzyme metabolic process	0.00011	0.00021	TKTL1, PGD, MOCS2, IDH2, RPIA, HNF4A, DHFR
GO:0000271	P	polysaccharide biosynthetic process	0.00012	0.00023	CHSY1, HAS2, SLC35D2, CHST2, PDGFRA
GO:0006720	P	isoprenoid metabolic process	0.00012	0.00023	ALDH2, BDH1, LRAT, ADH6
GO:0009101	P	glycoprotein biosynthetic process	0.00013	0.00024	SLC35D2, CHSY1, POU5F1, SCARB1, FUT10, B3galt1, ST6GAL1, CHST2, PHLDA1
GO:0007264	P	small GTPase mediated signal transduction	0.00014	0.00026	ARL3, CNKSR3, CDH2, CDC42EP4, RGS20, ROBO4, AKAP12, STMN1, POU5F1, ARF5, RAB30, RASGEF1B, STMN2, RRAD, MYO10, ralgps2, SIPA1L1, FGF2, S1PR1, PRDM1, FAM109A, ROCK2, HDAC2
GO:0006576	P	cellular biogenic amine metabolic process	0.00015	0.00029	SNCB, LRAT, FABP7, FABP3, MAOB
GO:0006325	P	chromatin organization	0.00015	0.00029	C14orf169, HELLS, MIS18A, HMGN5, TNP1, PIM2, BCOR, RTN1, MYST2, SMARCA2, RAD54L, ARPM1, HLTF, KDM2B, H3F3A, NPTXR, HNF1B, HDAC2, CFB, SOX2, DCK
GO:0006417	P	regulation of translation	0.00017	0.00033	PRKCB, KRT7, S100B, HSPB1
GO:0008643	P	carbohydrate transport	0.00017	0.00033	PRKCB, PRKCI, SLC35D2, FYN
GO:0043603	P	cellular amide metabolic process	0.00017	0.00033	RPIA, TKTL1, PGD, ARG2
GO:0019751	P	polyol metabolic process	0.00019	0.00036	GOT1, GPR68, DGAT2, INPP1, GPCPD1
GO:0019320	P	hexose catabolic process	0.00022	0.00042	PGD, PFKM, PFKFB4, TKTL1, RPIA, FUT10
GO:0006091	P	generation of precursor metabolites and energy	0.00022	0.00042	PYGL, MSH2, KLB, PFKM, IL6ST, PFKFB4, IDH2, GOT1, S100B, SLC1A3, PRKACB
GO:0046365	P	monosaccharide catabolic process	0.00022	0.00042	PGD, PFKM, PFKFB4, TKTL1, RPIA, FUT10
GO:0015833	P	peptide transport	0.00024	0.00045	EDN3, GLUD1, HNF1B, Cacna1d
GO:0006090	P	pyruvate metabolic process	0.00031	0.00054	ALDH2, PFKFB4, HNF4A
GO:0042310	P	vasoconstriction	0.00031	0.00054	Cacna1d, EDN3, CAV1
GO:0051028	P	mRNA transport	0.00031	0.00054	XPO7, HNRPA0, RCC1
GO:0000723	P	telomere maintenance	0.00031	0.00054	RAD54L, ankrd39, RFC1
GO:0046148	P	pigment biosynthetic process	0.00031	0.00054	OCA2, SOX2, HNF1B
GO:0032200	P	telomere organization	0.00031	0.00054	RAD54L, ankrd39, RFC1
GO:0019229	P	regulation of vasoconstriction	0.00031	0.00054	Cacna1d, EDN3, CAV1
GO:0035150	P	regulation of tube size	0.00031	0.00054	Cacna1d, EDN3, CAV1
GO:0050880	P	regulation of blood vessel size	0.00031	0.00054	Cacna1d, EDN3, CAV1
GO:0007026	P	negative regulation of microtubule depolymerization	0.00031	0.00054	MID1, CLIP2, MAP1B
GO:0031114	P	regulation of microtubule depolymerization	0.00031	0.00054	MID1, CLIP2, MAP1B
GO:0048284	P	organelle fusion	0.00031	0.00054	MYO10, CORO2A, USO1
GO:0006163	P	purine nucleotide metabolic process	0.00033	0.00058	AK3, MSH2, S1PR1, AKAP2, PDE4D, NME1, ATP10A, PDE6C, ralgps2, NME4, DHFR, DCK
GO:0050658	P	RNA transport	0.00053	0.00091	XPO7, HNRPA0, RCC1
GO:0050657	P	nucleic acid transport	0.00053	0.00091	XPO7, HNRPA0, RCC1
GO:0051236	P	establishment of RNA localization	0.00053	0.00091	XPO7, HNRPA0, RCC1
GO:0006040	P	amino sugar metabolic process	0.00053	0.00091	CHSY1, ST6GAL1, CHST2
GO:0030865	P	cortical cytoskeleton organization	0.00053	0.00091	MYO10, CORO2A, KATNAL2
GO:0022415	P	viral reproductive process	0.00059	0.001	TOP2A, PFKFB4, CCL24, PSIP1
GO:0019058	P	viral infectious cycle	0.00059	0.001	TOP2A, PFKFB4, CCL24, PSIP1
GO:0006814	P	sodium ion transport	0.00064	0.0011	SLC13A3, SLC9A9, SCNN1B, SLC4A7, SLC8A1, FXYD6, SLC23A2
GO:0009309	P	amine biosynthetic process	0.00074	0.0013	GOT1, AK3, CORO2A, DHFR, SNCB
GO:0008652	P	cellular amino acid biosynthetic process	0.00075	0.0013	GOT1, AK3, DHFR, CORO2A
GO:0009064	P	glutamine family amino acid metabolic process	0.00075	0.0013	GOT1, ARG2, GLUD1, CORO2A
GO:0006767	P	water-soluble vitamin metabolic process	0.00075	0.0013	RPIA, TKTL1, PMM1, SLC23A2
GO:0051056	P	regulation of small GTPase mediated signal transduction	0.00077	0.0013	AKAP12, ROBO4, S1PR1, CDH2, RASGEF1B, STMN2, ROCK2, STMN1, ralgps2, FAM109A, MYO10, HDAC2, SIPA1L1, POU5F1
GO:0009123	P	nucleoside monophosphate metabolic process	0.00081	0.0014	PDE6C, AKAP2, S1PR1, PDE4D, ralgps2, DHFR
GO:0006098	P	pentose-phosphate shunt	0.00083	0.0014	RPIA, TKTL1, PGD
GO:0006740	P	NADPH regeneration	0.00083	0.0014	RPIA, TKTL1, PGD
GO:0044272	P	sulfur compound biosynthetic process	0.00083	0.0014	CHSY1, SLC35D2, CHST2
GO:0009187	P	cyclic nucleotide metabolic process	0.00087	0.0014	PDE6C, ralgps2, S1PR1, PDE4D, AKAP2
GO:0007266	P	Rho protein signal transduction	0.0011	0.0018	AKAP12, CNKSR3, CDH2, CDC42EP4, PRDM1, STMN2, STMN1, ROCK2
GO:0007088	P	regulation of mitosis	0.0012	0.002	TUBA8, RCC1, EDN3
GO:0051783	P	regulation of nuclear division	0.0012	0.002	TUBA8, RCC1, EDN3
GO:0006739	P	NADP metabolic process	0.0012	0.002	RPIA, TKTL1, PGD
GO:0045995	P	regulation of embryonic development	0.0012	0.002	NANOG, PRKACB, SYT11
GO:0006007	P	glucose catabolic process	0.0016	0.0025	PFKM, RPIA, PFKFB4, TKTL1, PGD
GO:0006302	P	double-strand break repair	0.0017	0.0028	RAD54L, MSH2, EID3
GO:0042440	P	pigment metabolic process	0.0017	0.0028	OCA2, SOX2, HNF1B
GO:0019319	P	hexose biosynthetic process	0.0017	0.0028	PFKFB4, HNF4A, PMM1
GO:0007154	P	cell communication	0.0017	0.0028	CDH2, BTK, ROBO4, INPP1, Cacna1d, FST, SCD5, PDYN, SLC1A3, MGC139164, TGM2, KDELC2, FRZB, RASGEF1B, SLC8A1, COL4A1, FGFR4, C9orf89, GPR1, PRKCB, MME, L1CAM, CTNND2, ROCK2, DUSP4, HNF4A, CNKSR3, BCOR, CAV1, C5orf13, FOXO4, PRKACB, APBA2, LOC539238, TDGF1, LFNG, ZIC2, ZAP70, EDN3, DDIT4, GLI1, PDE4D, PRKCI, GPRC5B, AMIGO2, PCOLCE2, LOC782892, FGF12, KLK7, S1PR1, KIT, SPRY4, CCL24, MYO10, SNCB, WNT1…
GO:0006396	P	RNA processing	0.0018	0.0028	HNRPA0, RAB30, IMP4, SSB, RALY, SFRS2, ZCCHC17, SNRPA, RBM20, RBMXL2
GO:0044264	P	cellular polysaccharide metabolic process	0.0021	0.0033	PFKM, CHSY1, PYGL, IL6ST
GO:0009820	P	alkaloid metabolic process	0.0023	0.0036	RPIA, TKTL1, PGD
GO:0019362	P	pyridine nucleotide metabolic process	0.0023	0.0036	RPIA, TKTL1, PGD
GO:0046496	P	nicotinamide nucleotide metabolic process	0.0023	0.0036	RPIA, TKTL1, PGD
GO:0007338	P	single fertilization	0.0023	0.0036	PRKCI, Serpina5, TNP1
GO:0006769	P	nicotinamide metabolic process	0.0023	0.0036	RPIA, TKTL1, PGD
GO:0046395	P	carboxylic acid catabolic process	0.0026	0.004	GOT1, FABP7, GLUD1, FABP3, ARG2
GO:0016054	P	organic acid catabolic process	0.0026	0.004	GOT1, FABP7, GLUD1, FABP3, ARG2
GO:0016042	P	lipid catabolic process	0.0026	0.004	BDH1, SCARB1, FABP7, LOC782922, FABP3
GO:0007229	P	integrin-mediated signaling pathway	0.003	0.0047	CD47, COL5A2, ZAP70
GO:0009119	P	ribonucleoside metabolic process	0.0034	0.0053	NME4, UPP1, NME1, DCK
GO:0070167	P	regulation of biomineral formation	0.0037	0.0056	SPP1, KLB
GO:0007127	P	meiosis I	0.0037	0.0056	RAD54L, MSH2
GO:0009132	P	nucleoside diphosphate metabolic process	0.0037	0.0056	AK3, NME1
GO:0006842	P	tricarboxylic acid transport	0.0037	0.0056	SLC13A3, OCA2
GO:0006473	P	protein amino acid acetylation	0.0037	0.0056	ARPM1, MYST2
GO:0030500	P	regulation of bone mineralization	0.0037	0.0056	SPP1, KLB
GO:0016573	P	histone acetylation	0.0037	0.0056	ARPM1, MYST2
GO:0006004	P	fucose metabolic process	0.0037	0.0056	FUT10, LFNG
GO:0016137	P	glycoside metabolic process	0.0037	0.0056	Gba3, KLB
GO:0051053	P	negative regulation of DNA metabolic process	0.0037	0.0056	MSH2, ORC1
GO:0006855	P	multidrug transport	0.0037	0.0056	LOC100299180, LOC530803
GO:0006014	P	D-ribose metabolic process	0.0037	0.0056	TKTL1, PYGL
GO:0015746	P	citrate transport	0.0037	0.0056	SLC13A3, OCA2
GO:0044042	P	glucan metabolic process	0.0038	0.0057	PFKM, IL6ST, PYGL
GO:0005977	P	glycogen metabolic process	0.0038	0.0057	PFKM, IL6ST, PYGL
GO:0006073	P	cellular glucan metabolic process	0.0038	0.0057	PFKM, IL6ST, PYGL
GO:0044265	P	cellular macromolecule catabolic process	0.0043	0.0064	PYGL, PGD, KLB, RPIA, STAMBPL1, PFKFB4, TKTL1, ZCCHC17, PFKM, FUT10, Gba3
GO:0006733	P	oxidoreduction coenzyme metabolic process	0.0048	0.007	RPIA, TKTL1, PGD
GO:0006888	P	ER to Golgi vesicle-mediated transport	0.0059	0.0086	RAB30, PMM1, ARF5
GO:0006220	P	pyrimidine nucleotide metabolic process	0.0059	0.0086	NME4, UPP1, NME1, DCK
GO:0006020	P	inositol metabolic process	0.0061	0.0087	GPR68, INPP1
GO:0006094	P	gluconeogenesis	0.0061	0.0087	PFKFB4, HNF4A
GO:0051180	P	vitamin transport	0.0061	0.0087	SLC23A2, SLC25A20
GO:0006636	P	unsaturated fatty acid biosynthetic process	0.0061	0.0087	ZAP70, LOC782922
GO:0016575	P	histone deacetylation	0.0061	0.0087	HDAC2, MIS18A
GO:0046456	P	icosanoid biosynthetic process	0.0061	0.0087	ZAP70, LOC782922
GO:0043648	P	dicarboxylic acid metabolic process	0.0061	0.0087	GOT1, GLUD1
GO:0006885	P	regulation of pH	0.0071	0.01	SLC9A9, CA13, SLC4A7
GO:0055067	P	monovalent inorganic cation homeostasis	0.0071	0.01	SLC9A9, CA13, SLC4A7
GO:0046131	P	pyrimidine ribonucleoside metabolic process	0.0071	0.01	NME4, UPP1, NME1
GO:0046700	P	heterocycle catabolic process	0.0071	0.01	PDE4D, UGT8, DPYS
GO:0022613	P	ribonucleoprotein complex biogenesis	0.0075	0.011	C14orf169, RPIA, SNRPA, IMP4
GO:0009310	P	amine catabolic process	0.0084	0.012	GOT1, ARG2, GLUD1, MAOB
GO:0019400	P	alditol metabolic process	0.0085	0.012	GOT1, DGAT2, GPCPD1
GO:0032147	P	activation of protein kinase activity	0.0085	0.012	PRKCI, FGF2, SMARCA2
GO:0006071	P	glycerol metabolic process	0.0085	0.012	GOT1, DGAT2, GPCPD1
GO:0009166	P	nucleotide catabolic process	0.009	0.012	UPP1, PDE4D
GO:0006584	P	catecholamine metabolic process	0.009	0.012	SNCB, MAOB
GO:0006635	P	fatty acid beta-oxidation	0.009	0.012	FABP7, FABP3
GO:0030111	P	regulation of Wnt receptor signaling pathway	0.009	0.012	FRZB, HNF1B
GO:0007602	P	phototransduction	0.009	0.012	PRKCB, PDE6C
GO:0009062	P	fatty acid catabolic process	0.009	0.012	FABP7, FABP3
GO:0043543	P	protein amino acid acylation	0.009	0.012	ARPM1, MYST2
GO:0009712	P	catechol metabolic process	0.009	0.012	SNCB, MAOB
GO:0006000	P	fructose metabolic process	0.009	0.012	PFKM, PFKFB4
GO:0030866	P	cortical actin cytoskeleton organization	0.009	0.012	MYO10, CORO2A
GO:0034311	P	diol metabolic process	0.009	0.012	SNCB, MAOB
GO:0018958	P	phenol metabolic process	0.009	0.012	SNCB, MAOB
GO:0006644	P	phospholipid metabolic process	0.0093	0.012	SNCB, PBX1, LRAT, FABP7, FABP3
GO:0006839	P	mitochondrial transport	0.01	0.013	STARD3NL, SLC1A3, SLC25A20
GO:0045333	P	cellular respiration	0.01	0.013	PRKACB, SLC1A3, IDH2
GO:0045017	P	glycerolipid biosynthetic process	0.01	0.013	DGAT2, FABP7, FABP3
GO:0006261	P	DNA-dependent DNA replication	0.01	0.013	BTK, RFC1, ORC1
GO:0006164	P	purine nucleotide biosynthetic process	0.0099	0.013	AK3, MSH2, S1PR1, AKAP2, NME1, ATP10A, ralgps2, NME4, DHFR
GO:0043413	P	macromolecule glycosylation	0.011	0.014	CHSY1, POU5F1, SCARB1, FUT10, B3galt1, ST6GAL1
GO:0006486	P	protein amino acid glycosylation	0.011	0.014	CHSY1, POU5F1, SCARB1, FUT10, B3galt1, ST6GAL1
GO:0070085	P	glycosylation	0.011	0.014	CHSY1, POU5F1, SCARB1, FUT10, B3galt1, ST6GAL1
GO:0006821	P	chloride transport	0.012	0.015	FXYD6, CLIC6, CFB, SLC4A7
GO:0006800	P	oxygen and reactive oxygen species metabolic process	0.012	0.016	HSPB1, SCD5
GO:0009755	P	hormone-mediated signaling pathway	0.012	0.016	PRKACB, GNG4
GO:0019637	P	organophosphate metabolic process	0.014	0.018	SNCB, PBX1, LRAT, FABP7, FABP3
GO:0009311	P	oligosaccharide metabolic process	0.016	0.021	ST6GAL1, B3galt1
GO:0007091	P	mitotic metaphase/anaphase transition	0.016	0.021	TUBA8, RCC1
GO:0015893	P	drug transport	0.016	0.021	LOC100299180, LOC530803
GO:0046578	P	regulation of Ras protein signal transduction	0.017	0.022	AKAP12, S1PR1, CDH2, STMN2, STMN1, ralgps2, MYO10, HDAC2, ROBO4
GO:0007223	P	Wnt receptor signaling pathway, calcium modulating pathway	0.017	0.023	WNT11, FRZB, CAV1
GO:0009124	P	nucleoside monophosphate biosynthetic process	0.018	0.023	S1PR1, ralgps2, DHFR, AKAP2
GO:0007606	P	sensory perception of chemical stimulus	0.02	0.025	GPR1, SCNN1B, B3galt1
GO:0015669	P	gas transport	0.02	0.025	KCNK1, CYGB, CA13
GO:0006284	P	base-excision repair	0.021	0.026	UNG, MSH2
GO:0009084	P	glutamine family amino acid biosynthetic process	0.021	0.026	GOT1, CORO2A
GO:0006826	P	iron ion transport	0.021	0.026	SCD5, SLC39A10
GO:0016032	P	viral reproduction	0.021	0.027	TOP2A, PFKFB4, CCL24, PSIP1
GO:0018130	P	heterocycle biosynthetic process	0.025	0.031	MOCS2, DHFR, HNF1B
GO:0008654	P	phospholipid biosynthetic process	0.025	0.031	PBX1, FABP7, FABP3
GO:0070882	P	cellular cell wall organization or biogenesis	0.025	0.031	ARPM1, KATNAL2, STK38
GO:0006213	P	pyrimidine nucleoside metabolic process	0.025	0.031	NME4, UPP1, NME1
GO:0018149	P	peptide cross-linking	0.025	0.031	TGM2, COL5A2
GO:0009110	P	vitamin biosynthetic process	0.025	0.031	RPIA, PMM1
GO:0042364	P	water-soluble vitamin biosynthetic process	0.025	0.031	RPIA, PMM1
GO:0009165	P	nucleotide biosynthetic process	0.027	0.033	AK3, MSH2, S1PR1, AKAP2, NME1, ATP10A, ralgps2, NME4, DHFR
GO:0007218	P	neuropeptide signaling pathway	0.027	0.033	GRP, ALDH2, GPR125, PDYN
GO:0042254	P	ribosome biogenesis	0.027	0.034	C14orf169, RPIA, IMP4
GO:0009190	P	cyclic nucleotide biosynthetic process	0.027	0.034	S1PR1, ralgps2, AKAP2
GO:0009266	P	response to temperature stimulus	0.03	0.037	HSPB1, LXN
GO:0007005	P	mitochondrion organization	0.03	0.037	PIM2, ARPM1
GO:0051187	P	cofactor catabolic process	0.03	0.037	UGT8, IDH2
GO:0006518	P	peptide metabolic process	0.03	0.037	MME, IDH2
GO:0015672	P	monovalent inorganic cation transport	0.031	0.037	SLC13A3, SLC9A9, SCNN1B, Cacna1d, SLC4A7, SLC8A1, ZIC2, FXYD6, KCNK2, KCNK1, SLC23A2, LOC539238
GO:0006835	P	dicarboxylic acid transport	0.036	0.043	SLC13A3, SLC1A3
GO:0006298	P	mismatch repair	0.036	0.043	PRKCB, MSH2
GO:0006476	P	protein amino acid deacetylation	0.036	0.043	HDAC2, MIS18A
GO:0044242	P	cellular lipid catabolic process	0.036	0.043	FABP7, FABP3
GO:0042558	P	pteridine and derivative metabolic process	0.042	0.049	MOCS2, DHFR
GO:0042559	P	pteridine and derivative biosynthetic process	0.042	0.049	MOCS2, DHFR
GO:0043414	P	macromolecule methylation	0.042	0.049	HELLS, HDAC2
GO:0006241	P	CTP biosynthetic process	0.042	0.049	NME4, NME1
GO:0046039	P	GTP metabolic process	0.042	0.049	NME4, NME1
GO:0046036	P	CTP metabolic process	0.042	0.049	NME4, NME1
GO:0009148	P	pyrimidine nucleoside triphosphate biosynthetic process	0.042	0.049	NME4, NME1
GO:0006183	P	GTP biosynthetic process	0.042	0.049	NME4, NME1
GO:0046051	P	UTP metabolic process	0.042	0.049	NME4, NME1
GO:0009209	P	pyrimidine ribonucleoside triphosphate biosynthetic process	0.042	0.049	NME4, NME1
GO:0009208	P	pyrimidine ribonucleoside triphosphate metabolic process	0.042	0.049	NME4, NME1
GO:0019438	P	aromatic compound biosynthetic process	0.042	0.049	MOCS2, DHFR
GO:0006228	P	UTP biosynthetic process	0.042	0.049	NME4, NME1
GO:0009063	P	cellular amino acid catabolic process	0.043	0.05	GOT1, ARG2, GLUD1
GO:0009116	P	nucleoside metabolic process	0.048	0.056	NME4, UPP1, NME1, DCK
GO:0006778	P	porphyrin metabolic process	0.048	0.056	UGT8, HNF1B
GO:0006289	P	nucleotide-excision repair	0.054	0.062	HMGN5, RFC1
GO:0007050	P	cell cycle arrest	0.054	0.062	FOXO4, MSH2
GO:0006690	P	icosanoid metabolic process	0.054	0.062	ZAP70, LOC782922
GO:0009220	P	pyrimidine ribonucleotide biosynthetic process	0.054	0.062	NME4, NME1
GO:0016567	P	protein ubiquitination	0.054	0.062	PRKCB, FGFR4
GO:0009218	P	pyrimidine ribonucleotide metabolic process	0.054	0.062	NME4, NME1
GO:0033559	P	unsaturated fatty acid metabolic process	0.054	0.062	ZAP70, LOC782922
GO:0007018	P	microtubule-based movement	0.055	0.063	TUBA8, LOC782966, PRKCI, NEFL, APBA2, TNRC6A
GO:0006508	P	proteolysis	0.058	0.065	TNFAIP6, CAPN7, STAMBPL1, CTSC, S100B, EPS8, PCOLCE2, CLIC6, HNF1B, TGM2, Serpina5, RASGEF1B, PLAT, PBX1, CD59, CAPN8, C8A, KLK7, SLC35D2, PRSS12, Mmp2, CFB, MME
GO:0055085	P	transmembrane transport	0.058	0.065	LOC100299180, LOC530803, XPO7, SLC23A2, SLC25A20
GO:0006650	P	glycerophospholipid metabolic process	0.058	0.066	LRAT, FABP7, FABP3
GO:0009056	P	catabolic process	0.059	0.067	PYGL, ADH6, STAMBPL1, TKTL1, DPYS, MAOB, UGT8, GLUD1, FABP7, PFKFB4, GJA1, SCARB1, PFKM, FUT10, Gba3, PGD, KLB, BDH1, PDE4D, ZCCHC17, GOT1, FABP3, PRKCB, RPIA, IDH2, UPP1, ARG2, LOC782922
GO:0032446	P	protein modification by small protein conjugation	0.061	0.069	PRKCB, FGFR4
GO:0070647	P	protein modification by small protein conjugation or removal	0.061	0.069	PRKCB, FGFR4
GO:0033013	P	tetrapyrrole metabolic process	0.068	0.076	UGT8, HNF1B
GO:0006278	P	RNA-dependent DNA replication	0.068	0.076	RFC1, PRKACB
GO:0046474	P	glycerophospholipid biosynthetic process	0.068	0.076	FABP7, FABP3
GO:0006221	P	pyrimidine nucleotide biosynthetic process	0.075	0.084	NME4, NME1
GO:0019882	P	antigen processing and presentation	0.079	0.088	FCGRT, POU5F1, BOLA-DRB3, MGC126945
GO:0051188	P	cofactor biosynthetic process	0.081	0.089	MOCS2, DHFR, HNF1B
GO:0043087	P	regulation of GTPase activity	0.087	0.096	CHN1, STMN1, STMN2, S1PR1
GO:0009451	P	RNA modification	0.091	0.1	SSB, IMP4
GO:0042398	P	cellular amino acid derivative biosynthetic process	0.091	0.1	CKB, SNCB
GO:0032259	P	methylation	0.098	0.11	HELLS, HDAC2
GO:0015671	P	oxygen transport	0.11	0.12	KCNK1, CYGB
GO:0009147	P	pyrimidine nucleoside triphosphate metabolic process	0.11	0.12	NME4, NME1
GO:0045087	P	innate immune response	0.11	0.13	C8A, CFB
GO:0035023	P	regulation of Rho protein signal transduction	0.14	0.15	CDH2, AKAP12, STMN1, STMN2
GO:0006813	P	potassium ion transport	0.14	0.15	KCNK1, SLC9A9, Cacna1d, ZIC2, FXYD6, KCNK2
GO:0006096	P	glycolysis	0.14	0.15	PFKM, PFKFB4
GO:0009108	P	coenzyme biosynthetic process	0.16	0.17	MOCS2, DHFR
GO:0006323	P	DNA packaging	0.17	0.18	HELLS, RAD54L, TOP2A, RCC1, RTN1, MYST2, SMARCA2, H3F3A, ROCK2, DCK
GO:0034660	P	ncRNA metabolic process	0.19	0.2	POU5F1, SSB, IMP4, PRDM1
GO:0032318	P	regulation of Ras GTPase activity	0.19	0.2	STMN1, STMN2, S1PR1
GO:0044270	P	cellular nitrogen compound catabolic process	0.21	0.23	UGT8, DPYS
GO:0006457	P	protein folding	0.22	0.24	FUT10, FKBP1B, POU5F1, CCT6B
GO:0009152	P	purine ribonucleotide biosynthetic process	0.23	0.24	ATP10A, NME4, AK3, NME1, DHFR
GO:0009150	P	purine ribonucleotide metabolic process	0.23	0.24	ATP10A, NME4, AK3, NME1, DHFR
GO:0009260	P	ribonucleotide biosynthetic process	0.24	0.25	ATP10A, NME4, AK3, NME1, DHFR
GO:0009259	P	ribonucleotide metabolic process	0.24	0.25	ATP10A, NME4, AK3, NME1, DHFR
GO:0006399	P	tRNA metabolic process	0.27	0.29	POU5F1, SSB, PRDM1
GO:0034470	P	ncRNA processing	0.3	0.32	SSB, IMP4
GO:0055114	P	oxidation reduction	0.33	0.34	PGD, GLUD1, P4HA3, LOC782922, SLC1A3, ADH6
GO:0006418	P	tRNA aminoacylation for protein translation	0.34	0.35	POU5F1, PRDM1
GO:0043038	P	amino acid activation	0.34	0.35	POU5F1, PRDM1
GO:0043039	P	tRNA aminoacylation	0.34	0.35	POU5F1, PRDM1
GO:0009144	P	purine nucleoside triphosphate metabolic process	0.35	0.36	ATP10A, NME4, NME1, DCK
GO:0006879	P	cellular iron ion homeostasis	0.38	0.4	SCD5, TFRC
GO:0055072	P	iron ion homeostasis	0.38	0.4	SCD5, TFRC
GO:0009141	P	nucleoside triphosphate metabolic process	0.4	0.41	ATP10A, NME4, NME1, DCK
GO:0006818	P	hydrogen transport	0.5	0.52	SLC23A2, SLC4A7
GO:0006333	P	chromatin assembly or disassembly	0.53	0.55	HELLS, TNP1, RTN1, MYST2, SMARCA2, H3F3A, NPTXR, DCK
GO:0016311	P	dephosphorylation	0.54	0.56	DUSP4, PPP1R14A, INPP1
GO:0009199	P	ribonucleoside triphosphate metabolic process	0.57	0.58	ATP10A, NME4, NME1
GO:0009142	P	nucleoside triphosphate biosynthetic process	0.57	0.58	ATP10A, NME4, NME1
GO:0009145	P	purine nucleoside triphosphate biosynthetic process	0.57	0.58	ATP10A, NME4, NME1
GO:0009206	P	purine ribonucleoside triphosphate biosynthetic process	0.57	0.58	ATP10A, NME4, NME1
GO:0009205	P	purine ribonucleoside triphosphate metabolic process	0.57	0.58	ATP10A, NME4, NME1
GO:0009201	P	ribonucleoside triphosphate biosynthetic process	0.57	0.58	ATP10A, NME4, NME1
GO:0007156	P	homophilic cell adhesion	0.58	0.59	CDH2, L1CAM, AMIGO2
GO:0006470	P	protein amino acid dephosphorylation	0.66	0.68	DUSP4, PPP1R14A
GO:0031497	P	chromatin assembly	0.7	0.7	HELLS, RTN1, MYST2, SMARCA2, H3F3A, DCK
GO:0065004	P	protein-DNA complex assembly	0.7	0.7	HELLS, RTN1, MYST2, SMARCA2, H3F3A, DCK
GO:0034728	P	nucleosome organization	0.7	0.7	TNP1, RTN1, MYST2, SMARCA2, H3F3A, DCK
GO:0006334	P	nucleosome assembly	0.82	0.83	H3F3A, RTN1, MYST2, SMARCA2, DCK
GO:0006412	P	translation	0.88	0.89	PRKCB, PRDM1, IRF1, KRT7, HSPB1, ZAP70, S100B, NME4, RPL36A, POU5F1
GO:0009057	P	macromolecule catabolic process	0.9	0.9	PRKCB, PYGL, PGD, KLB, RPIA, STAMBPL1, PFKFB4, GJA1, ZCCHC17, PFKM, FUT10, Gba3, TKTL1
GO:0007186	P	G-protein coupled receptor protein signaling pathway	1	1	ARL3, GPR125, ALDH2, RGS20, PRKACB, GRP, HAS2, AKAP12, Cacna1d, PDYN, TMOD2, ZAP70, TGM2, EDN3, PDE4D, GNG4, GPRC5B, KCNK2, homer2, PRKCB, GPR160, S1PR1, MME, GPR68
GO:0030163	P	protein catabolic process	1	1	STAMBPL1, PRKCB, GJA1
GO:0005515	F	protein binding	1.3e-140	4e-138	BCNT2, ADH6, STAMBPL1, CDC42EP4, TKTL1, UNG, LXN, SPRY2, SEPT3, MICAL2, ROBO4, ralgps2, FRMD5, TACC2, SLC9A9, NID1, CDH2, Cacna1d, FST, XPO7, SCARB1, CLIC6, PDYN, DFNA5, SLC1A3, CORO2A, TGM2, ETS1, Serpina5, PGD, FRZB, CCNA1, PIM2, MYL9, RASGEF1B, IGFBP4, SLC8A1, COL4A1, FGFR4, C9orf89, GPR1, H3F3A, PLIN2, SYT11, CAPN8, C8A, CA13, PRKCB, PITX2, GNG4, JAM3, SSB, TIFA, CFB, KRT7, FXYD6, UPP1, SCHIP…
GO:0005488	F	binding	9.7e-60	1.5e-57	BCNT2, ADH6, STAMBPL1, CDC42EP4, AK3, SEPT3, MICAL2, ROBO4, INPP1, GFOD2, FST, TGM2, CAPN8, CCNA1, MYL9, RASGEF1B, COL4A1, FGFR4, LOC100299180, GPR1, LOC530803, C8A, PITX2, TNP1, FXYD6, SCHIP1, PNMA2, DUSP4, ZNF462, AHCYL2, ID3, ATP10A, SFRS2, PRKACB, APBA2, LOC100139049, ZIC2, ZAP70, ACTG2, LOC511229, THBS4, TDGF1, PRICKLE1, HLTF, C14orf169, KIT, PRSS12, CCL24, MAP1B, CYP1A1, SAA3, ALDH2, CAV1, …
GO:0019899	F	enzyme binding	5.3e-24	5.5e-22	DUSP4, CNKSR3, CORO2A, CDC42EP4, S100B, CAV1, FOXO4, LOC539238, Cacna1d, XPO7, ADD2, TGM2, A2M, BCOR, Serpina5, TOP2A, PRKCI, DENND5B, FEZ1, AKAP2, NEFL, ROCK2, HDAC2, ARG2
GO:0008092	F	cytoskeletal protein binding	5.2e-19	4.1e-17	MAPRE2, ankrd39, CORO2A, NME1, S100B, CAV1, STK38, FRMD5, LOC539238, MYH1, SCNN1B, CLIP2, HSPB1, STMN1, NOSTRIN, ACTG2, MYL9, ADD2, GLI1, ABLIM3, STMN2, TMOD2, homer2, CAPN8, FEZ1, PLS3, L1CAM, AVIL, MAP1B, MYO10, FYN
GO:0019904	F	protein domain specific binding	1.6e-18	1e-16	GJA1, TACC2, ID3, ABLIM3, LOC782966, STMN2, DPYS, CLIC6, PRKCI, C9orf89, STMN1, NEFL, MICAL2, homer2, MYO10, TGM2, APBA2
GO:0046983	F	protein dimerization activity	5.6e-18	2.9e-16	PYGL, ADH6, IL4R, CORO2A, POU5F1, LOC782966, PDGFRA, HNF4A, S100B, OTX2, MSH2, SLC9A9, STAT3, CLIP2, CLIC6, TCF7L2, HNF1B, ANKRD31, TOP2A, PBX1, L1CAM, SCHIP1, PNMA2, MYO10
GO:0043167	F	ion binding	8.3e-17	3.7e-15	ADH6, STAMBPL1, ZNF710, TKTL1, BTK, MICAL2, NPTXR, SLC9A9, INPP1, Cacna1d, ZNF382, SCD5, CLIC6, CDH2, CACHD1, TGM2, Gba3, PIM2, MYL9, RASGEF1B, SLC8A1, SLC39A10, CAPN8, CA13, PRKCB, IDH2, KRT7, FXYD6, AVIL, PNMA2, ROCK2, ARG2, CHN1, ZNF462, KDM2B, MSH2, BCOR, L3MBTL2, ATP10A, CFB, PRKACB, HAS2, MME, STAT3, SLC4A7, ZIC2, ZAP70, RBM20, GLI1, MYST2, THBS4, PDE4D, PRICKLE1, PRKCI, HLTF, PCOLCE2, PRDM…
GO:0043169	F	cation binding	5.7e-16	2.2e-14	ADH6, STAMBPL1, ZNF710, TKTL1, BTK, MICAL2, NPTXR, SLC9A9, INPP1, Cacna1d, ZNF382, SCD5, CDH2, CACHD1, TGM2, Gba3, PIM2, MYL9, RASGEF1B, SLC8A1, SLC39A10, CAPN8, CA13, PRKCB, IDH2, KRT7, FXYD6, AVIL, PNMA2, ROCK2, ARG2, CHN1, ZNF462, KDM2B, MSH2, BCOR, L3MBTL2, ATP10A, CFB, PRKACB, HAS2, MME, STAT3, SLC4A7, ZIC2, ZAP70, ABLIM3, GLI1, MYST2, THBS4, PDE4D, PRICKLE1, PRKCI, HLTF, PCOLCE2, PRDM14, KL…
GO:0016563	F	transcription activator activity	1.8e-15	6.4e-14	HMGN5, GLI1, STAT3, SPIC, CDH2, MYST2, SMARCA2, FOXO4, HLTF, HNF4A, TCF7L2, HNF1B, OTX2, GLI3, ETS1
GO:0000287	F	magnesium ion binding	2.5e-15	7.7e-14	PRKCI, MSH2, INPP1, ALPL, PFKM, PRKACB, TKTL1, NME1, IDH2, ATP10A, ROCK2, S100B, ACVRL1, NME4, TGM2, STK38, ICK
GO:0046872	F	metal ion binding	3.1e-15	8.8e-14	ADH6, STAMBPL1, ZNF710, TKTL1, BTK, MICAL2, NPTXR, SLC9A9, INPP1, Cacna1d, ZNF382, SCD5, CDH2, CACHD1, TGM2, PIM2, MYL9, RASGEF1B, SLC8A1, SLC39A10, CAPN8, CA13, PRKCB, IDH2, KRT7, FXYD6, AVIL, PNMA2, ROCK2, ARG2, CHN1, ZNF462, KDM2B, MSH2, BCOR, L3MBTL2, ATP10A, CFB, PRKACB, HAS2, MME, STAT3, SLC4A7, ZIC2, ZAP70, ABLIM3, GLI1, MYST2, THBS4, PDE4D, PRICKLE1, PRKCI, HLTF, PCOLCE2, PRDM14, KLK7, PL…
GO:0030246	F	carbohydrate binding	1e-14	2.6e-13	LOC100140174, TNFAIP6, PYGL, PGD, LGALS4, FGF2, PFKM, LOC100139049, THBS4, TKTL1, SELP, RSPO3, FGFR4, KLRC1, L1CAM, GPCPD1, DPYS, PCOLCE2, FN1, Serpina5, PSIP1
GO:0031406	F	carboxylic acid binding	2e-13	4.9e-12	PYGL, FABP7, SLC1A3, LRAT, DPYS, PGD, GOT1, SCD5, P4HA3, HNF4A, LOC782922, FABP3, ADH6
GO:0003677	F	DNA binding	1.3e-10	2.7e-09	SNAI1, ZNF462, PYGL, IMP4, SPIC, BCOR, NME1, FOXO4, HMGN5, MIS18BP1, KDM2B, Sox4, ZNF569, OTX2, RFC1, ORC1, DCK, RAD54L, GLI1, STAT3, SLC4A7, ZIC3, ZNF382, RCC1, PGD, CFB, ZIC2, TCF7L2, HNF1B, RBM20, HNF4A, ANKRD31, GLI3, ETS1, ZNF710, Serpina5, NOSTRIN, HNRPA0, TOP2A, TDGF1, GSC, RASGEF1B, TMX2, JAG1, ZBTB44, ZNF570, RRAD, BBX, HLTF, MYST2, SOX5, ZNF529, LHFP, LOC782892, PRDM14, HELLS, PITX2, LM…
GO:0003702	F	RNA polymerase II transcription factor activity	1.3e-10	2.7e-09	SNAI1, HNF4A, ZNF529, MEIS2, SPIC, IRF1, PBX1, CLIP2, HLTF, TCF7L2, HNF1B, POU5F1, LOC782892
GO:0005102	F	receptor binding	2.3e-10	4.6e-09	CTHRC1, HNF4A, WNT11, ICAM2, IL6ST, POU5F1, SAA3, PDGFRA, ALDH2, TACC2, GRP, A2M, COL5A2, GKN2, CLIC6, PDYN, ZAP70, ADD2, ETS1, EDN3, ARF5, TDGF1, JAG1, COL4A1, FGFR4, GNG4, GPRC5B, homer2, CD8B, FGF12, FGF2, AKAP2, SPP1, L1CAM, CCL24
GO:0005539	F	glycosaminoglycan binding	3.7e-10	6.8e-09	TNFAIP6, FGF2, THBS4, RSPO3, DPYS, FGFR4, PCOLCE2, FN1, Serpina5, PSIP1
GO:0030247	F	polysaccharide binding	8.4e-10	1.4e-08	TNFAIP6, FGF2, THBS4, RSPO3, DPYS, L1CAM, FGFR4, PCOLCE2, FN1, Serpina5, PSIP1
GO:0001871	F	pattern binding	8.4e-10	1.4e-08	TNFAIP6, FGF2, THBS4, RSPO3, DPYS, L1CAM, FGFR4, PCOLCE2, FN1, Serpina5, PSIP1
GO:0030528	F	transcription regulator activity	1.2e-09	1.9e-08	SNAI1, PYGL, ZNF529, ID3, CDH2, BCOR, NME1, L3MBTL2, FOXO4, HNF4A, Sox4, OTX2, ZNF569, SPIC, STAT3, SLC4A7, ZIC3, ZNF382, ZIC2, TCF7L2, HNF1B, ANKRD31, GLI3, ETS1, POU5F1, ID1, NOSTRIN, HMGN5, RFC1, GLI1, GSC, JAG1, ZBTB44, BBX, HLTF, MYST2, SOX5, FABP3, LOC782892, PITX2, LMO2, DMTF1, MEIS2, PRDM1, IRF1, PBX1, SMARCA2, EVI2B, KANK2, CLIP2, NANOG, SOX2, HDAC2
GO:0003682	F	chromatin binding	1.4e-09	2.1e-08	HELLS, HMGN5, TOP2A, GLI1, TDGF1, RCC1, JAG1, SMARCA2, NPTXR, HDAC2, GLI3, PSIP1
GO:0004713	F	protein tyrosine kinase activity	1.8e-09	2.6e-08	PRKCB, PIM2, STK38, POU5F1, KIT, ACVRL1, FGFR4, PDGFRA, PRKCI, ZAP70, ICK, FYN, CAV1, ROCK2, CCL24, RSPO3, PRKACB, NRP1, BTK
GO:0022892	F	substrate-specific transporter activity	3.6e-09	4.9e-08	SLC13A3, FABP7, USO1, CDH2, POU5F1, SLC25A20, SAA3, TFRC, ATP10A, LOC782922, CCT6B, SLC23A2, SLC9A9, SCNN1B, Cacna1d, GJA1, XPO7, SCARB1, CLIC6, ZIC2, MGC139164, SLC1A3, CACHD1, CYGB, KCNK1, SLC16A12, HNRPA0, ARF5, JAG1, SLC8A1, LOC100299180, SLC39A10, LOC530803, FABP3, SLC7A3, SORL1, AP1S2, SLC35D2, PLS3, FGF2, MGC138914, SLC4A7, Mmp2, CFB, OCA2, FXYD6, KCNK2, S100B
GO:0008289	F	lipid binding	4.8e-09	6.2e-08	CHN1, SNCB, PYGL, ADH6, STARD3NL, POU5F1, HSD3B1, ALDH2, HNF4A, LOC782922, CAV1, FABP7, APBA2, LRAT, SCARB1, THBS4, PRKCI, FABP3, PRKCB, S1PR1, AVIL, FAM109A, ROCK2, SYT11
GO:0030234	F	enzyme regulator activity	6e-09	7.5e-08	CHN1, SNCB, MAPRE2, STAMBPL1, POU5F1, CAV1, CTHRC1, LXN, RGS20, S100B, SLC25A20, A2M, PPP1R14A, RCC1, CDH2, THBS4, Serpina5, FBLN1, RFC1, ARF5, PTI, RAB30, RASGEF1B, COL4A1, SERPINF2, PBX1, LRRC49, ralgps2, SERPINH1, DENND5B, SIPA1L1, FGF12, Mmp2, CFB, FAM109A, MYO10, LOC616039, FN1
GO:0005509	F	calcium ion binding	7.5e-09	9e-08	CDH2, POU5F1, TKTL1, SYT11, NME4, STAT3, Cacna1d, CACHD1, TGM2, SPOCK1, FBLN1, NID1, MYL9, THBS4, SLC8A1, PBX1, CAPN8, PRKCB, KLK7, PLS3, Mmp2, SPARC, AVIL, JAG1, S100B
GO:0005201	F	extracellular matrix structural constituent	1.3e-08	1.4e-07	CTHRC1, COL5A2, POU5F1, COL18A1, THBS4, COL4A1, MFAP5, EMILIN2, FN1
GO:0033293	F	monocarboxylic acid binding	1.9e-08	2.1e-07	HNF4A, FABP7, LRAT, PYGL, LOC782922, FABP3, ADH6
GO:0005215	F	transporter activity	4.7e-08	4.9e-07	SLC13A3, ARL3, FABP7, USO1, CDH2, POU5F1, SLC25A20, SAA3, SERPINH1, TFRC, ATP10A, ARMCX4, SYT11, CCT6B, SLC23A2, SLC9A9, SCNN1B, Cacna1d, GJA1, XPO7, SCARB1, CLIC6, ZIC2, MGC139164, SLC1A3, CACHD1, CYGB, KCNK1, SLC16A12, HNRPA0, ARF5, JAG1, SLC8A1, LOC100299180, SLC39A10, LOC530803, FABP3, SLC7A3, SORL1, AP1S2, PLS3, SLC35D2, FGF2, GJC1, MGC138914, SLC4A7, Mmp2, CFB, OCA2, MFSD2B, FXYD6, S100B, P…
GO:0005057	F	receptor signaling protein activity	4.7e-08	4.9e-07	IFITM2, KLK7, STAT3, IL4R, KIT, CFB, CCL24, Flrt3, ZAP70, ACVRL1, LOC777594
GO:0016616	F	oxidoreductase activity, acting on the CH-OH group of donors, NAD or NADP as acceptor	7.2e-08	7.3e-07	ADH6, CBR3, BDH1, HSD3B1, IDH2, PGD, LOC100299180, LOC530803, LOC782922, DHRS7, MGC127133
GO:0043566	F	structure-specific DNA binding	8.3e-08	8e-07	HNRPA0, TOP2A, JAG1, IMP4, TCF7L2, HNF1B, RBM20, MSH2
GO:0016740	F	transferase activity	8.5e-08	8e-07	DUSP4, AK3, MSH2, ICK, CNKSR3, PFKM, COL18A1, CDC42EP4, TKTL1, NME1, Mgst3, PDGFRA, PRKACB, PYGL, UGT8, CFB, CAV1, NME4, ankrd39, NADK2, STK38, CHST2, HAS2, CKB, UCK2, PFKFB4, LRAT, LFNG, CLIC6, FUT10, ZAP70, TGM2, DCK, ACVRL1, POU5F1, DHFR, Gba3, PGD, ARF5, PIM2, CHSY1, MYST2, RSPO3, FGFR4, ZCCHC17, GOT1, PBX1, DHRS7, NRP1, PRKCB, PRKCI, DGAT2, SLC35D2, AKAP2, FAM109A, KIT, Sox4, EVI2B, UPP1, CC…
GO:0016614	F	oxidoreductase activity, acting on CH-OH group of donors	1.9e-07	1.8e-06	ADH6, CBR3, BDH1, HSD3B1, IDH2, PGD, LOC100299180, LOC530803, LOC782922, DHRS7, MGC127133
GO:0004674	F	protein serine/threonine kinase activity	2.1e-07	1.9e-06	PRKCB, PIM2, PRKACB, KIT, FGFR4, PDGFRA, PRKCI, ICK, ZAP70, CFB, ACVRL1, ROCK2, BTK, STK38, FYN
GO:0046943	F	carboxylic acid transmembrane transporter activity	5.8e-07	5e-06	SLC13A3, SLC16A12, MGC138914, OCA2, MGC139164, LOC782922, SLC1A3, SLC7A3
GO:0005342	F	organic acid transmembrane transporter activity	9.9e-07	8.4e-06	SLC13A3, SLC16A12, MGC138914, OCA2, MGC139164, LOC782922, SLC1A3, SLC7A3
GO:0030145	F	manganese ion binding	1.1e-06	8.5e-06	PIM2, IDH2, FYN, B3galt1, ACVRL1, ARG2
GO:0008017	F	microtubule binding	1.1e-06	8.5e-06	MAPRE2, GLI1, TMOD2, NME1, HSPB1, CLIP2
GO:0003779	F	actin binding	1.4e-06	1.1e-05	MYH1, SCNN1B, PLS3, ABLIM3, homer2, CORO2A, TMOD2, ADD2, AVIL, MAP1B, CAV1, MYO10, STK38
GO:0019838	F	growth factor binding	1.5e-06	1.2e-05	IL4R, IL6ST, IGFBP4, FGFR4, PDGFRA, ACVRL1, A2M
GO:0005529	F	sugar binding	1.8e-06	1.3e-05	LOC100140174, PYGL, PGD, LGALS4, PFKM, LOC100139049, TKTL1, SELP, KLRC1, L1CAM
GO:0030674	F	protein binding, bridging	2.3e-06	1.7e-05	CHN1, EPS8, CNKSR3, Flrt3, SH3BGRL
GO:0019199	F	transmembrane receptor protein kinase activity	3.4e-06	2.4e-05	POU5F1, KIT, FGFR4, PDGFRA, CFB, CAV1, RSPO3, ACVRL1, NRP1
GO:0003700	F	transcription factor activity	3.4e-06	2.4e-05	SNAI1, PYGL, SPIC, BCOR, NME1, OTX2, HNF4A, Sox4, FOXO4, STAT3, SLC4A7, ZIC3, ZNF382, ZIC2, TCF7L2, HNF1B, ANKRD31, GLI3, ETS1, POU5F1, GSC, JAG1, PBX1, MYST2, SOX5, LOC782892, PITX2, LMO2, DMTF1, MEIS2, PRDM1, IRF1, SMARCA2, KANK2, NANOG, SOX2, HDAC2
GO:0005319	F	lipid transporter activity	3.7e-06	2.5e-05	FABP7, SAA3, SCARB1, ATP10A, FABP3, SORL1
GO:0005275	F	amine transmembrane transporter activity	7e-06	4.7e-05	MGC138914, OCA2, MGC139164, SLC7A3, SLC1A3
GO:0005198	F	structural molecule activity	7.3e-06	4.7e-05	CTHRC1, COL18A1, POU5F1, LOC782966, ARPM1, CAV1, NME4, RPL36A, PRKACB, LOC539238, MYH1, AKAP12, COL5A2, FN1, HSPB1, EMILIN2, ACTG2, ADD2, TUBA8, MYL9, THBS4, JAG1, COL4A1, VIM, homer2, PLS3, ROCK2, MFAP5, KRT7, CTNND2, NEFL, AVIL, MAP1B, CLDN10, TNRC6A
GO:0001664	F	G-protein-coupled receptor binding	7.8e-06	4.9e-05	WNT11, AKAP2, SAA3, GNG4, CLIC6, PDYN, CCL24, homer2, EDN3
GO:0016301	F	kinase activity	8.6e-06	5.4e-05	DUSP4, AK3, CNKSR3, PFKM, CDC42EP4, NME1, PDGFRA, BTK, ICK, CAV1, NME4, NADK2, STK38, DCK, CKB, PRKACB, PFKFB4, CLIC6, ZAP70, ACVRL1, POU5F1, PGD, PIM2, FGFR4, PRKCI, NRP1, PRKCB, SLC35D2, AKAP2, AK3L1, KIT, CFB, CCL24, UCK2, ROCK2, RSPO3, FYN
GO:0004857	F	enzyme inhibitor activity	1.2e-05	7.3e-05	SERPINH1, SNCB, CTHRC1, PPP1R14A, STAMBPL1, THBS4, PTI, COL4A1, LXN, SERPINF2, PBX1, CDH2, Mmp2, S100B, CFB, LOC616039, Serpina5, A2M
GO:0005262	F	calcium channel activity	1.3e-05	7.7e-05	PLS3, FGF2, Cacna1d, CDH2, JAG1, Mmp2, S100B, CACHD1
GO:0022891	F	substrate-specific transmembrane transporter activity	1.6e-05	9.4e-05	SLC13A3, CDH2, POU5F1, TFRC, ATP10A, LOC782922, SLC25A20, SLC23A2, SLC9A9, SCNN1B, Cacna1d, GJA1, CLIC6, ZIC2, MGC139164, SLC1A3, CACHD1, KCNK1, SLC16A12, HNRPA0, JAG1, SLC8A1, LOC100299180, SLC39A10, LOC530803, SLC7A3, SLC35D2, PLS3, FGF2, MGC138914, SLC4A7, Mmp2, CFB, OCA2, FXYD6, KCNK2, S100B
GO:0005516	F	calmodulin binding	1.8e-05	0.0001	MYH1, Cacna1d, SLC8A1, RRAD, ADD2, MYO10
GO:0000166	F	nucleotide binding	2.3e-05	0.00013	CHN1, ARL3, AK3, ADH6, GLUD1, PFKM, POU5F1, CCT6B, NME1, PDGFRA, ATP10A, ICK, PYGL, SEPT3, SFRS2, CAV1, NME4, RFC1, KATNAL2, STK38, ORC1, DCK, MYH1, ARPM1, MSH2, PRKACB, PFKFB4, RALY, CLIC6, PGD, RNF213, XPO7, SSB, ZAP70, ACTG2, RAB30, LOC511229, TGM2, ACVRL1, IDH2, LOC782966, PRKCB, HNRPA0, TOP2A, ARF5, SLC25A20, PIM2, HSD3B1, RASGEF1B, SNRPA, FGFR4, PRKCI, ROCK2, HLTF, LOC530803, MAOB, CFB, HEL…
GO:0004714	F	transmembrane receptor protein tyrosine kinase activity	2.3e-05	0.00013	POU5F1, KIT, FGFR4, PDGFRA, CAV1, RSPO3, NRP1
GO:0008047	F	enzyme activator activity	3.3e-05	0.00018	CHN1, FBLN1, RFC1, ARF5, RAB30, RASGEF1B, RGS20, ralgps2, CAV1, SIPA1L1, FN1, FGF12
GO:0004866	F	endopeptidase inhibitor activity	3.6e-05	0.00019	SERPINH1, CTHRC1, STAMBPL1, THBS4, PTI, COL4A1, LXN, SERPINF2, PBX1, CDH2, Mmp2, CFB, LOC616039, Serpina5, A2M
GO:0003824	F	catalytic activity	3.6e-05	0.00019	BCNT2, ADH6, STAMBPL1, CDC42EP4, TKTL1, UNG, AK3, SEPT3, MICAL2, DCK, INPP1, CLIC6, CORO2A, TGM2, CFB, Gba3, PGD, PIM2, CHSY1, MOCS2, FGFR4, GOT1, LOC100299180, LOC530803, CAPN8, CA13, PRKCB, PMM1, IDH2, KRT7, FXYD6, UPP1, ROCK2, BTK, ARG2, DUSP4, MAPRE2, PYGL, AHCYL2, CNKSR3, POU5F1, CAV1, HSD3B1, Mgst3, ATP10A, SMARCA2, KATNAL2, PRKACB, CHST2, HAS2, LFNG, SCD5, ZAP70, ACTG2, IRGQ, MYST2, MGC127…
GO:0022857	F	transmembrane transporter activity	4.1e-05	0.00021	SLC13A3, CDH2, POU5F1, TFRC, ATP10A, LOC782922, SLC25A20, SLC23A2, SLC9A9, SCNN1B, Cacna1d, GJA1, CLIC6, ZIC2, MGC139164, SLC1A3, CACHD1, KCNK1, SLC16A12, HNRPA0, JAG1, SLC8A1, LOC100299180, SLC39A10, LOC530803, SLC7A3, PLS3, SLC35D2, GJC1, FGF2, MGC138914, SLC4A7, Mmp2, CFB, OCA2, FXYD6, KCNK2, S100B
GO:0046873	F	metal ion transmembrane transporter activity	4.3e-05	0.00022	SLC13A3, SLC9A9, SCNN1B, PLS3, FGF2, Cacna1d, CDH2, SLC8A1, POU5F1, JAG1, Mmp2, TFRC, ZIC2, SLC39A10, KCNK2, S100B, CACHD1, KCNK1
GO:0060090	F	molecular adaptor activity	4.7e-05	0.00023	CHN1, EPS8, LOC539238, SH3BGRL
GO:0051015	F	actin filament binding	4.7e-05	0.00023	MYO10, CORO2A, AVIL, PLS3
GO:0019842	F	vitamin binding	6.6e-05	0.00032	PYGL, ADH6, GOT1, THBS4, TKTL1, LRAT, ALDH2, SCD5, P4HA3
GO:0003697	F	single-stranded DNA binding	7.6e-05	0.00037	RBM20, MSH2, HNRPA0, IMP4
GO:0005504	F	fatty acid binding	0.00012	0.00055	FABP7, HNF4A, ADH6, FABP3
GO:0030414	F	peptidase inhibitor activity	0.00012	0.00055	SERPINH1, CTHRC1, STAMBPL1, THBS4, PTI, COL4A1, LXN, SERPINF2, PBX1, CDH2, Mmp2, CFB, LOC616039, Serpina5, A2M
GO:0016818	F	hydrolase activity, acting on acid anhydrides, in phosphorus-containing anhydrides	0.00013	0.00061	CHN1, ARL3, MSH2, LOC782966, ATP10A, SEPT3, CFB, CCT6B, RFC1, KATNAL2, ORC1, MYH1, CLIC6, RNF213, ACTG2, RAB30, TGM2, RAD54L, TOP2A, ARF5, TUBA8, MYL9, GNG4, ZCCHC17, HLTF, LOC530803, HELLS, RRAD, LOC100299180, SMARCA2, FXYD6, MYO10
GO:0015075	F	ion transmembrane transporter activity	0.00016	0.0007	SLC13A3, CDH2, POU5F1, TFRC, ATP10A, S100B, SLC23A2, SLC9A9, SCNN1B, Cacna1d, GJA1, CLIC6, ZIC2, MGC139164, SLC1A3, CACHD1, KCNK1, JAG1, SLC8A1, LOC100299180, SLC39A10, LOC530803, SLC7A3, SLC35D2, PLS3, FGF2, MGC138914, SLC4A7, Mmp2, CFB, OCA2, FXYD6, KCNK2
GO:0008324	F	cation transmembrane transporter activity	0.00016	0.0007	SLC13A3, CDH2, POU5F1, TFRC, S100B, SLC23A2, SLC9A9, SCNN1B, Cacna1d, ZIC2, MGC139164, SLC1A3, CACHD1, KCNK1, JAG1, SLC8A1, Mmp2, SLC39A10, KCNK2, SLC7A3, SLC35D2, PLS3, FGF2, MGC138914, SLC4A7
GO:0019205	F	nucleobase, nucleoside, nucleotide kinase activity	0.00016	0.0007	AK3, UCK2, NME1, AK3L1, NME4, DCK
GO:0003676	F	nucleic acid binding	0.00016	0.0007	ZNF710, HNF4A, FRMD5, DCK, PRDM14, ZNF382, CLIC6, ETS1, Serpina5, HMGN5, PGD, RASGEF1B, RTN1, PITX2, DMTF1, TNP1, SSB, CFB, KANK2, SOX2, ZNF462, PYGL, MSH2, BCOR, L3MBTL2, SFRS2, FOXO4, PRKACB, TDGF1, STAT3, SLC4A7, RCC1, ZIC2, NOSTRIN, GSC, GLI1, MYST2, IMP4, HLTF, SOX5, LOC782892, C14orf169, RRAD, MEIS2, IRF1, H3F3A, SPIC, MIS18BP1, KDM2B, ZNF569, ORC1, RAD54L, ZIC3, FAM117B, SNRPA, TCF7L2, GLI…
GO:0016817	F	hydrolase activity, acting on acid anhydrides	0.00019	0.00082	CHN1, ARL3, MSH2, LOC782966, ATP10A, SEPT3, CFB, CCT6B, RFC1, KATNAL2, ORC1, MYH1, CLIC6, RNF213, ACTG2, RAB30, TGM2, RAD54L, TOP2A, ARF5, TUBA8, MYL9, GNG4, ZCCHC17, HLTF, LOC530803, HELLS, RRAD, LOC100299180, SMARCA2, FXYD6, MYO10
GO:0016772	F	transferase activity, transferring phosphorus-containing groups	0.0002	0.00086	DUSP4, AK3, CNKSR3, PFKM, CDC42EP4, NME1, PDGFRA, BTK, ICK, CAV1, NME4, NADK2, STK38, DCK, CKB, PRKACB, PFKFB4, CLIC6, ZAP70, ACVRL1, POU5F1, PGD, PIM2, FGFR4, ZCCHC17, NRP1, PRKCB, PRKCI, SLC35D2, AKAP2, AK3L1, KIT, CFB, CCL24, UCK2, ROCK2, RSPO3, FYN
GO:0043565	F	sequence-specific DNA binding	0.00024	0.001	PYGL, MSH2, SPIC, POU5F1, OTX2, HNF4A, FOXO4, ORC1, STAT3, HNF1B, GLI3, ETS1, HNRPA0, TOP2A, GSC, IMP4, PBX1, SOX5, LOC782892, PITX2, MEIS2, IRF1, NANOG, SOX2, JAG1
GO:0017111	F	nucleoside-triphosphatase activity	0.00024	0.001	CHN1, ARL3, MSH2, LOC782966, ATP10A, SEPT3, CFB, CCT6B, RFC1, KATNAL2, ORC1, MYH1, RNF213, ACTG2, RAB30, TGM2, RAD54L, TOP2A, ARF5, TUBA8, MYL9, GNG4, ZCCHC17, HLTF, LOC530803, HELLS, RRAD, LOC100299180, SMARCA2, FXYD6, MYO10
GO:0016462	F	pyrophosphatase activity	0.00028	0.0011	CHN1, ARL3, MSH2, LOC782966, ATP10A, SEPT3, CFB, CCT6B, RFC1, KATNAL2, ORC1, MYH1, RNF213, ACTG2, RAB30, TGM2, RAD54L, TOP2A, ARF5, TUBA8, MYL9, GNG4, ZCCHC17, HLTF, LOC530803, HELLS, RRAD, LOC100299180, SMARCA2, FXYD6, MYO10
GO:0022804	F	active transmembrane transporter activity	0.00029	0.0012	SLC13A3, SLC16A12, SLC35D2, SLC4A7, MGC138914, SLC8A1, FXYD6, ATP10A, LOC100299180, LOC530803, SLC9A9, SLC1A3, SLC25A20, MGC139164, SLC7A3, SLC23A2, OCA2
GO:0008194	F	UDP-glycosyltransferase activity	0.00031	0.0012	CHSY1, POU5F1, LFNG, UGT8, B3galt1, HAS2
GO:0051427	F	hormone receptor binding	0.00031	0.0012	POU5F1, ETS1, TACC2
GO:0035257	F	nuclear hormone receptor binding	0.00031	0.0012	POU5F1, ETS1, TACC2
GO:0008509	F	anion transmembrane transporter activity	0.00046	0.0018	SLC13A3, FXYD6, SLC4A7, LOC100299180, CFB, CLIC6, OCA2, LOC530803, SLC1A3
GO:0019955	F	cytokine binding	0.00048	0.0018	IL4R, ACVRL1, GPR1, IL6ST, IL13RA1, A2M
GO:0004716	F	receptor signaling protein tyrosine kinase activity	0.00053	0.002	CCL24, KIT, ZAP70
GO:0017124	F	SH3 domain binding	0.00083	0.003	GJA1, MICAL2, DPYS
GO:0005184	F	neuropeptide hormone activity	0.00083	0.003	ALDH2, GRP, PDYN
GO:0016229	F	steroid dehydrogenase activity	0.00083	0.003	BDH1, HSD3B1, LOC782922
GO:0005496	F	steroid binding	0.00087	0.0031	PYGL, STARD3NL, THBS4, HSD3B1, HNF4A, LOC782922, CAV1, POU5F1
GO:0042623	F	ATPase activity, coupled	0.00089	0.0031	RAD54L, ZCCHC17, TOP2A, FXYD6, MYL9, HLTF, SMARCA2, ATP10A, LOC100299180, LOC530803, CFB, CCT6B, MYO10, RFC1, KATNAL2
GO:0017016	F	Ras GTPase binding	0.00095	0.0032	ROCK2, CDC42EP4, DENND5B, XPO7
GO:0031267	F	small GTPase binding	0.00095	0.0032	ROCK2, CDC42EP4, DENND5B, XPO7
GO:0048551	F	metalloenzyme inhibitor activity	0.0012	0.004	Mmp2, COL4A1, LXN
GO:0015082	F	di-, tri-valent inorganic cation transmembrane transporter activity	0.0012	0.004	SLC39A10, SLC8A1, TFRC
GO:0010576	F	metalloenzyme regulator activity	0.0012	0.004	Mmp2, COL4A1, LXN
GO:0005021	F	vascular endothelial growth factor receptor activity	0.0012	0.004	KIT, NRP1, PDGFRA
GO:0008191	F	metalloendopeptidase inhibitor activity	0.0012	0.004	Mmp2, COL4A1, LXN
GO:0016763	F	transferase activity, transferring pentosyl groups	0.0014	0.0044	UCK2, ankrd39, UPP1, MSH2, ARF5
GO:0015291	F	secondary active transmembrane transporter activity	0.0014	0.0045	SLC13A3, SLC16A12, SLC35D2, SLC4A7, SLC8A1, SLC9A9, SLC1A3, SLC25A20, SLC23A2
GO:0016776	F	phosphotransferase activity, phosphate group as acceptor	0.0014	0.0045	NME4, AK3L1, AK3, NME1
GO:0016887	F	ATPase activity	0.0016	0.005	HELLS, ZCCHC17, TOP2A, FXYD6, MSH2, MYL9, HLTF, SMARCA2, RAD54L, ATP10A, LOC100299180, LOC530803, CFB, CCT6B, MYO10, RFC1, KATNAL2
GO:0046914	F	transition metal ion binding	0.002	0.0061	CHN1, SNAI1, ZNF462, KDM2B, ADH6, ALPL, STAMBPL1, ZNF710, CYGB, DPYS, HNF4A, BTK, MICAL2, ZNF569, HAS2, MME, SORL1, PRDM14, ZIC3, ZNF382, FN1, SCD5, CA4, RNF213, ZIC2, RBM20, GLI3, ACVRL1, POU5F1, RFC1, GLI1, PIM2, ABLIM3, RASGEF1B, PRICKLE1, RNF125, ARG2, ZCCHC17, TMOD2, Mmp2, P4HA3, MYST2, L3MBTL2, ZNF529, ZNF570, CFB, RSPO3, CA13, PRKCB, PRKCI, LMO2, PRDM1, HLTF, IDH2, SPARC, KRT7, MID1, SLC39…
GO:0003713	F	transcription coactivator activity	0.0023	0.007	GLI3, MYST2, SMARCA2
GO:0001883	F	purine nucleoside binding	0.0023	0.0071	CHN1, ARL3, AK3, MSH2, ICK, PFKM, POU5F1, CCT6B, NME1, PDGFRA, ATP10A, PYGL, BTK, GLUD1, CAV1, NME4, RFC1, KATNAL2, STK38, ORC1, DCK, MYH1, CKB, PRKACB, PFKFB4, PGD, ZAP70, ACTG2, TGM2, ACVRL1, CFB, PRKCB, TOP2A, PIM2, FGFR4, PRKCI, ROCK2, HLTF, LOC530803, MAOB, HELLS, PRDM1, AK3L1, KIT, LOC100299180, SMARCA2, RAD54L, UCK2, MYO10, RSPO3, FYN
GO:0001882	F	nucleoside binding	0.0025	0.0075	CHN1, ARL3, AK3, MSH2, ICK, PFKM, POU5F1, CCT6B, NME1, PDGFRA, ATP10A, PYGL, BTK, GLUD1, CAV1, NME4, RFC1, KATNAL2, STK38, ORC1, DCK, MYH1, CKB, PRKACB, PFKFB4, PGD, ZAP70, ACTG2, TGM2, ACVRL1, CFB, PRKCB, TOP2A, PIM2, FGFR4, PRKCI, ROCK2, HLTF, LOC530803, MAOB, HELLS, PRDM1, AK3L1, KIT, LOC100299180, SMARCA2, RAD54L, UCK2, MYO10, RSPO3, FYN
GO:0016757	F	transferase activity, transferring glycosyl groups	0.0027	0.008	PYGL, MSH2, ARF5, UCK2, POU5F1, LFNG, FUT10, UPP1, UGT8, B3galt1, CHSY1, ankrd39, ST6GAL1, HAS2
GO:0015293	F	symporter activity	0.0029	0.0085	SLC13A3, SLC16A12, SLC35D2, SLC4A7, SLC1A3, SLC23A2
GO:0043176	F	amine binding	0.0029	0.0085	SCD5, SLC1A3, DPYS, MAOB
GO:0015267	F	channel activity	0.0036	0.01	KCNK1, GJA1, SCNN1B, FXYD6, GJC1, ZIC2, CDH2, FGF2, Cacna1d, JAG1, Mmp2, CFB, CLIC6, LOC100299180, LOC530803, S100B, KCNK2, CACHD1, PLS3
GO:0042162	F	telomeric DNA binding	0.0037	0.01	HNRPA0, IMP4
GO:0015137	F	citrate transmembrane transporter activity	0.0037	0.01	SLC13A3, OCA2
GO:0005381	F	iron ion transmembrane transporter activity	0.0037	0.01	SLC39A10, TFRC
GO:0015142	F	tricarboxylic acid transmembrane transporter activity	0.0037	0.01	SLC13A3, OCA2
GO:0000149	F	SNARE binding	0.0037	0.01	SYT11, CAV1
GO:0022803	F	passive transmembrane transporter activity	0.0036	0.01	KCNK1, GJA1, SCNN1B, FXYD6, GJC1, ZIC2, CDH2, FGF2, Cacna1d, JAG1, Mmp2, CFB, CLIC6, LOC100299180, LOC530803, S100B, KCNK2, CACHD1, PLS3
GO:0015926	F	glucosidase activity	0.0037	0.01	Gba3, KLB
GO:0003690	F	double-stranded DNA binding	0.0038	0.01	MSH2, TCF7L2, HNF1B
GO:0015296	F	anion:cation symporter activity	0.0038	0.01	SLC13A3, SLC1A3, SLC4A7
GO:0051020	F	GTPase binding	0.0039	0.01	ROCK2, CDC42EP4, DENND5B, XPO7
GO:0003924	F	GTPase activity	0.0046	0.012	ARL3, ARF5, TUBA8, RAB30, LOC782966, GNG4, RRAD, SEPT3, TGM2
GO:0032559	F	adenyl ribonucleotide binding	0.0047	0.012	CHN1, AK3, MSH2, ICK, PFKM, POU5F1, CAV1, NME1, PDGFRA, ATP10A, PYGL, BTK, GLUD1, CCT6B, NME4, RFC1, KATNAL2, STK38, ORC1, DCK, MYH1, CKB, PRKACB, PFKFB4, PGD, ZAP70, ACTG2, ACVRL1, CFB, PRKCB, TOP2A, PIM2, FGFR4, PRKCI, ROCK2, HLTF, LOC530803, HELLS, PRDM1, AK3L1, KIT, LOC100299180, SMARCA2, RAD54L, UCK2, MYO10, RSPO3, FYN
GO:0016597	F	amino acid binding	0.0048	0.012	SCD5, SLC1A3, DPYS
GO:0008565	F	protein transporter activity	0.0055	0.014	USO1, XPO7, AP1S2, ARF5, CCT6B
GO:0016853	F	isomerase activity	0.0058	0.015	HNF4A, TOP2A, PMM1, POU5F1, HSD3B1, RPIA, FKBP1B
GO:0030554	F	adenyl nucleotide binding	0.0058	0.015	CHN1, AK3, MSH2, ICK, PFKM, POU5F1, CAV1, NME1, PDGFRA, ATP10A, PYGL, BTK, GLUD1, CCT6B, NME4, RFC1, KATNAL2, STK38, ORC1, DCK, MYH1, CKB, PRKACB, PFKFB4, PGD, ZAP70, ACTG2, ACVRL1, CFB, PRKCB, TOP2A, PIM2, FGFR4, PRKCI, ROCK2, HLTF, LOC530803, MAOB, HELLS, PRDM1, AK3L1, KIT, LOC100299180, SMARCA2, RAD54L, UCK2, MYO10, RSPO3, FYN
GO:0030955	F	potassium ion binding	0.0061	0.015	KCNK1, KCNK2
GO:0016802	F	trialkylsulfonium hydrolase activity	0.0061	0.015	AHCYL1, AHCYL2
GO:0004013	F	adenosylhomocysteinase activity	0.0061	0.015	AHCYL1, AHCYL2
GO:0008013	F	beta-catenin binding	0.0061	0.015	CDH2, SOX2
GO:0019206	F	nucleoside kinase activity	0.0061	0.015	UCK2, DCK
GO:0016491	F	oxidoreductase activity	0.0064	0.015	KDM2B, ADH6, SH3BGRL, CYGB, HSD3B1, Mgst3, MAOB, ALDH2, LOC782922, NME4, HAS2, MGC127133, SCD5, LOC539238, IDH2, DHFR, PGD, BDH1, TMOD2, LOC100299180, P4HA3, LOC530803, DHRS7, CBR3, HLTF, GLUD1, KRT7, CYP1A1, MICAL2
GO:0004896	F	cytokine receptor activity	0.0071	0.017	IL4R, IL6ST, IL13RA1
GO:0008378	F	galactosyltransferase activity	0.0075	0.017	CHSY1, POU5F1, UGT8, B3galt1
GO:0005524	F	ATP binding	0.0075	0.017	AK3, MSH2, ICK, PFKM, POU5F1, CAV1, NME1, PDGFRA, ATP10A, PYGL, BTK, GLUD1, CCT6B, NME4, RFC1, KATNAL2, STK38, ORC1, DCK, MYH1, CKB, PRKACB, PFKFB4, PGD, ZAP70, ACTG2, ACVRL1, CFB, PRKCB, TOP2A, PIM2, FGFR4, PRKCI, ROCK2, HLTF, LOC530803, HELLS, PRDM1, AK3L1, KIT, LOC100299180, SMARCA2, RAD54L, UCK2, MYO10, RSPO3, FYN
GO:0019207	F	kinase regulator activity	0.0075	0.017	RASGEF1B, S100B, FGF12, SLC25A20
GO:0005261	F	cation channel activity	0.0081	0.019	KCNK1, SCNN1B, PLS3, FGF2, Cacna1d, CDH2, JAG1, Mmp2, ZIC2, KCNK2, S100B, CACHD1
GO:0050780	F	dopamine receptor binding	0.009	0.02	CLIC6, AKAP2
GO:0016773	F	phosphotransferase activity, alcohol group as acceptor	0.0088	0.02	AK3, PFKM, POU5F1, PDGFRA, BTK, ICK, CAV1, NADK2, STK38, DCK, PRKACB, PFKFB4, ZAP70, ACVRL1, PGD, PIM2, FGFR4, PRKCI, NRP1, PRKCB, KIT, CFB, CCL24, UCK2, ROCK2, RSPO3, FYN
GO:0016801	F	hydrolase activity, acting on ether bonds	0.009	0.02	AHCYL1, AHCYL2
GO:0015485	F	cholesterol binding	0.009	0.02	STARD3NL, CAV1
GO:0015020	F	glucuronosyltransferase activity	0.009	0.02	CHSY1, UGT8
GO:0004017	F	adenylate kinase activity	0.009	0.02	AK3L1, AK3
GO:0019201	F	nucleotide kinase activity	0.009	0.02	AK3L1, AK3
GO:0005543	F	phospholipid binding	0.0092	0.02	SNCB, SCARB1, PRKCI, SYT11, APBA2, AVIL
GO:0005254	F	chloride channel activity	0.0093	0.02	LOC100299180, LOC530803, FXYD6, CFB, CLIC6
GO:0003723	F	RNA binding	0.0097	0.021	C14orf169, HNRPA0, TOP2A, RALY, SSB, IMP4, SFRS2, ZCCHC17, SNRPA, RBM20, PRKACB, RBMXL2, TNRC6A
GO:0008094	F	DNA-dependent ATPase activity	0.01	0.021	RAD54L, RFC1, TOP2A
GO:0016209	F	antioxidant activity	0.01	0.022	TMOD2, SCD5, CYGB, Mgst3
GO:0008083	F	growth factor activity	0.011	0.023	TDGF1, FGF2, SPP1, JAG1, GKN2, FGFR4, FGF12
GO:0015103	F	inorganic anion transmembrane transporter activity	0.012	0.024	SLC13A3, OCA2, SLC4A7
GO:0033764	F	steroid dehydrogenase activity, acting on the CH-OH group of donors, NAD or NADP as acceptor	0.012	0.026	HSD3B1, LOC782922
GO:0033170	F	protein-DNA loading ATPase activity	0.012	0.026	RAD54L, RFC1
GO:0015294	F	solute:cation symporter activity	0.013	0.026	SLC13A3, SLC35D2, SLC1A3, SLC23A2, SLC4A7
GO:0005245	F	voltage-gated calcium channel activity	0.013	0.027	CACHD1, FGF2, Cacna1d
GO:0004197	F	cysteine-type endopeptidase activity	0.014	0.028	TGM2, CTSC, CAPN8, CAPN7
GO:0032555	F	purine ribonucleotide binding	0.015	0.03	CHN1, ARL3, AK3, MSH2, ICK, PFKM, POU5F1, CCT6B, NME1, PDGFRA, ATP10A, PYGL, SEPT3, GLUD1, CAV1, NME4, RFC1, KATNAL2, STK38, ORC1, DCK, MYH1, CKB, PRKACB, PFKFB4, PGD, TUBA8, XPO7, ZAP70, ACTG2, TGM2, ACVRL1, CFB, PRKCB, LOC782966, TOP2A, ARF5, PIM2, RAB30, FGFR4, PRKCI, ROCK2, HLTF, LOC530803, HELLS, RRAD, PRDM1, AK3L1, KIT, LOC100299180, SMARCA2, RAD54L, UCK2, MYO10, BTK, RSPO3, FYN
GO:0032553	F	ribonucleotide binding	0.015	0.03	CHN1, ARL3, AK3, MSH2, ICK, PFKM, POU5F1, CCT6B, NME1, PDGFRA, ATP10A, PYGL, SEPT3, GLUD1, CAV1, NME4, RFC1, KATNAL2, STK38, ORC1, DCK, MYH1, CKB, PRKACB, PFKFB4, PGD, TUBA8, XPO7, ZAP70, ACTG2, TGM2, ACVRL1, CFB, PRKCB, LOC782966, TOP2A, ARF5, PIM2, RAB30, FGFR4, PRKCI, ROCK2, HLTF, LOC530803, HELLS, RRAD, PRDM1, AK3L1, KIT, LOC100299180, SMARCA2, RAD54L, UCK2, MYO10, BTK, RSPO3, FYN
GO:0022838	F	substrate-specific channel activity	0.015	0.03	KCNK1, SCNN1B, FXYD6, FGF2, ZIC2, CDH2, Cacna1d, JAG1, Mmp2, CFB, CLIC6, LOC100299180, LOC530803, S100B, KCNK2, CACHD1, PLS3
GO:0005216	F	ion channel activity	0.015	0.03	KCNK1, SCNN1B, FXYD6, FGF2, ZIC2, CDH2, Cacna1d, JAG1, Mmp2, CFB, CLIC6, LOC100299180, LOC530803, S100B, KCNK2, CACHD1, PLS3
GO:0050839	F	cell adhesion molecule binding	0.016	0.032	L1CAM, PRKACB
GO:0015238	F	drug transmembrane transporter activity	0.016	0.032	LOC100299180, LOC530803
GO:0046915	F	transition metal ion transmembrane transporter activity	0.016	0.032	SLC39A10, TFRC
GO:0022832	F	voltage-gated channel activity	0.017	0.033	KCNK1, FGF2, Cacna1d, GJA1, CFB, CLIC6, ZIC2, KCNK2, CACHD1
GO:0017076	F	purine nucleotide binding	0.018	0.034	CHN1, ARL3, AK3, MSH2, ICK, PFKM, POU5F1, CCT6B, NME1, PDGFRA, ATP10A, PYGL, SEPT3, GLUD1, CAV1, NME4, RFC1, KATNAL2, STK38, ORC1, DCK, MYH1, CKB, PRKACB, PFKFB4, PGD, TUBA8, XPO7, ZAP70, ACTG2, TGM2, ACVRL1, CFB, PRKCB, LOC782966, TOP2A, ARF5, PIM2, RAB30, FGFR4, PRKCI, ROCK2, HLTF, LOC530803, MAOB, HELLS, RRAD, PRDM1, AK3L1, KIT, LOC100299180, SMARCA2, RAD54L, UCK2, MYO10, BTK, RSPO3, FYN
GO:0005253	F	anion channel activity	0.018	0.034	LOC100299180, LOC530803, FXYD6, CFB, CLIC6
GO:0008415	F	acyltransferase activity	0.019	0.036	DGAT2, TGM2, LRAT, MYST2, PBX1
GO:0016860	F	intramolecular oxidoreductase activity	0.021	0.038	RPIA, HSD3B1
GO:0008028	F	monocarboxylic acid transmembrane transporter activity	0.021	0.038	SLC16A12, LOC782922
GO:0016706	F	oxidoreductase activity, acting on paired donors, with incorporation or reduction of molecular oxygen, 2-oxoglutarate as one donor, and incorporation of one atom each of oxygen into both donors	0.021	0.038	P4HA3, KDM2B
GO:0015932	F	nucleobase, nucleoside, nucleotide and nucleic acid transmembrane transporter activity	0.021	0.038	HNRPA0, SLC23A2
GO:0008443	F	phosphofructokinase activity	0.021	0.038	PFKM, PFKFB4
GO:0005099	F	Ras GTPase activator activity	0.021	0.039	CHN1, RAB30, RASGEF1B, SIPA1L1
GO:0015300	F	solute:solute antiporter activity	0.023	0.042	SLC9A9, SLC25A20, SLC8A1, SLC4A7
GO:0016866	F	intramolecular transferase activity	0.025	0.044	POU5F1, HNF4A, PMM1
GO:0042054	F	histone methyltransferase activity	0.025	0.044	HDAC2, CFB
GO:0017048	F	Rho GTPase binding	0.025	0.044	ROCK2, CDC42EP4
GO:0018024	F	histone-lysine N-methyltransferase activity	0.025	0.044	HDAC2, CFB
GO:0001948	F	glycoprotein binding	0.025	0.044	FST, SELP
GO:0016279	F	protein-lysine N-methyltransferase activity	0.025	0.044	HDAC2, CFB
GO:0016278	F	lysine N-methyltransferase activity	0.025	0.044	HDAC2, CFB
GO:0032934	F	sterol binding	0.025	0.044	STARD3NL, CAV1
GO:0015297	F	antiporter activity	0.027	0.046	SLC9A9, SLC25A20, SLC8A1, SLC4A7
GO:0009055	F	electron carrier activity	0.027	0.047	ADH6, GFOD2, BDH1, TMX2, MAOB, ALDH2, LOC782922, RSPO3, SORL1, CYP1A1
GO:0004601	F	peroxidase activity	0.027	0.047	TMOD2, CYGB, Mgst3
GO:0016684	F	oxidoreductase activity, acting on peroxide as acceptor	0.027	0.047	TMOD2, CYGB, Mgst3
GO:0030695	F	GTPase regulator activity	0.029	0.049	CHN1, MAPRE2, POU5F1, RAB30, RASGEF1B, RGS20, ralgps2, FAM109A, MYO10, DENND5B, SIPA1L1, RCC1
GO:0008483	F	transaminase activity	0.03	0.05	GOT1, Sox4
GO:0019887	F	protein kinase regulator activity	0.03	0.05	RASGEF1B, FGF12, SLC25A20
GO:0045125	F	bioactive lipid receptor activity	0.03	0.05	GPR68, S1PR1
GO:0060589	F	nucleoside-triphosphatase regulator activity	0.033	0.055	CHN1, MAPRE2, POU5F1, RAB30, RASGEF1B, RGS20, ralgps2, FAM109A, MYO10, DENND5B, SIPA1L1, RCC1
GO:0005310	F	dicarboxylic acid transmembrane transporter activity	0.036	0.058	SLC13A3, SLC1A3
GO:0017153	F	sodium:dicarboxylate symporter activity	0.036	0.058	SLC13A3, SLC1A3
GO:0009982	F	pseudouridine synthase activity	0.036	0.058	POU5F1, HNF4A
GO:0016787	F	hydrolase activity	0.037	0.059	DUSP4, CHN1, TNFAIP6, PDE6C, AHCYL2, CAPN7, STAMBPL1, HNF4A, LOC782966, NME1, ARL3, PFKM, TFRC, ATP10A, CTSC, SEPT3, CFB, CCT6B, RFC1, KATNAL2, ORC1, CHST2, KLB, MYH1, INPP1, PFKFB4, ALPL, CLIC6, RNF213, MSH2, AHCYL1, ACTG2, RBM20, TGM2, RAD54L, Gba3, TOP2A, ARF5, RAB30, TUBA8, MYL9, PDE4D, IMP4, UNG, GNG4, ZCCHC17, LOC100299180, LOC530803, DPYS, PCOLCE2, HELLS, RRAD, CAPN8, GPCPD1, KIAA0753, PRS…
GO:0004672	F	protein kinase activity	0.039	0.062	PRKCB, PGD, PIM2, STK38, POU5F1, KIT, ACVRL1, FGFR4, PDGFRA, PRKCI, ICK, ZAP70, CFB, FYN, CAV1, ROCK2, CCL24, RSPO3, PRKACB, NRP1, BTK
GO:0004550	F	nucleoside diphosphate kinase activity	0.042	0.065	NME4, NME1
GO:0016836	F	hydro-lyase activity	0.042	0.065	CA13, CA4
GO:0005244	F	voltage-gated ion channel activity	0.042	0.065	KCNK1, FGF2, Cacna1d, CFB, CLIC6, ZIC2, KCNK2, CACHD1
GO:0019200	F	carbohydrate kinase activity	0.042	0.065	PFKM, PFKFB4
GO:0050662	F	coenzyme binding	0.042	0.065	HNF4A, PGD, TKTL1, HSD3B1, IDH2, MAOB, ADH6
GO:0008026	F	ATP-dependent helicase activity	0.044	0.068	ZCCHC17, RAD54L, HLTF, CFB, SMARCA2
GO:0070035	F	purine NTP-dependent helicase activity	0.044	0.068	ZCCHC17, RAD54L, HLTF, CFB, SMARCA2
GO:0005083	F	small GTPase regulator activity	0.047	0.072	CHN1, MAPRE2, RAB30, RASGEF1B, ralgps2, MYO10, DENND5B, SIPA1L1, RCC1
GO:0016758	F	transferase activity, transferring hexosyl groups	0.047	0.073	PYGL, CHSY1, POU5F1, LFNG, FUT10, UGT8, B3galt1, HAS2
GO:0004675	F	transmembrane receptor protein serine/threonine kinase activity	0.048	0.073	ACVRL1, CFB
GO:0005024	F	transforming growth factor beta receptor activity	0.048	0.073	ACVRL1, CFB
GO:0008270	F	zinc ion binding	0.051	0.077	CHN1, SNAI1, ZNF462, KDM2B, ADH6, ALPL, STAMBPL1, ZNF710, DPYS, HNF4A, BTK, MICAL2, ZNF569, PRDM14, ZIC3, ZNF382, CA4, RNF213, ZIC2, RBM20, GLI3, POU5F1, RFC1, GLI1, ABLIM3, RASGEF1B, PRICKLE1, RNF125, ZBTB44, ZCCHC17, Mmp2, SLC39A10, MYST2, L3MBTL2, ZNF529, ZNF570, CA13, PRKCB, PRKCI, LMO2, PRDM1, HLTF, CFB, MME, MID1, S100B, ROCK2, MOBKL2C
GO:0048037	F	cofactor binding	0.051	0.077	PYGL, ADH6, TKTL1, HSD3B1, IDH2, MAOB, GOT1, HNF4A, PGD
GO:0008603	F	cAMP-dependent protein kinase regulator activity	0.054	0.081	RASGEF1B, SLC25A20
GO:0050661	F	NADP or NADPH binding	0.054	0.081	PGD, IDH2
GO:0016705	F	oxidoreductase activity, acting on paired donors, with incorporation or reduction of molecular oxygen	0.057	0.084	KDM2B, P4HA3, CYP1A1, SCD5
GO:0016747	F	transferase activity, transferring acyl groups other than amino-acyl groups	0.06	0.089	DGAT2, TGM2, LRAT, MYST2, PBX1
GO:0008276	F	protein methyltransferase activity	0.061	0.09	HDAC2, CFB
GO:0008234	F	cysteine-type peptidase activity	0.063	0.092	TGM2, CTSC, CAPN8, CAPN7
GO:0016638	F	oxidoreductase activity, acting on the CH-NH2 group of donors	0.068	0.098	GLUD1, MAOB
GO:0008170	F	N-methyltransferase activity	0.068	0.098	HDAC2, CFB
GO:0005247	F	voltage-gated chloride channel activity	0.068	0.098	CFB, CLIC6
GO:0015491	F	cation:cation antiporter activity	0.075	0.11	SLC9A9, SLC8A1
GO:0019888	F	protein phosphatase regulator activity	0.075	0.11	PPP1R14A, LRRC49
GO:0004198	F	calcium-dependent cysteine-type endopeptidase activity	0.075	0.11	CAPN8, CAPN7
GO:0019843	F	rRNA binding	0.075	0.11	SSB, IMP4
GO:0016702	F	oxidoreductase activity, acting on single donors with incorporation of molecular oxygen, incorporation of two atoms of oxygen	0.075	0.11	P4HA3, KDM2B
GO:0019208	F	phosphatase regulator activity	0.075	0.11	PPP1R14A, LRRC49
GO:0016701	F	oxidoreductase activity, acting on single donors with incorporation of molecular oxygen	0.083	0.12	P4HA3, KDM2B
GO:0051213	F	dioxygenase activity	0.083	0.12	P4HA3, KDM2B
GO:0070851	F	growth factor receptor binding	0.091	0.13	ARF5, PDGFRA
GO:0005096	F	GTPase activator activity	0.091	0.13	CHN1, RAB30, RASGEF1B, SIPA1L1, RGS20
GO:0022836	F	gated channel activity	0.092	0.13	KCNK1, SCNN1B, FGF2, Cacna1d, GJA1, CFB, CLIC6, ZIC2, KCNK2, CACHD1
GO:0016835	F	carbon-oxygen lyase activity	0.098	0.13	CA13, CA4
GO:0022843	F	voltage-gated cation channel activity	0.1	0.14	KCNK1, FGF2, Cacna1d, ZIC2, KCNK2, CACHD1
GO:0019825	F	oxygen binding	0.11	0.14	CYGB, CYP1A1
GO:0004869	F	cysteine-type endopeptidase inhibitor activity	0.11	0.14	SERPINF2, Serpina5
GO:0008375	F	acetylglucosaminyltransferase activity	0.11	0.15	CHSY1, LFNG
GO:0015370	F	solute:sodium symporter activity	0.12	0.16	SLC13A3, SLC1A3, SLC23A2
GO:0016746	F	transferase activity, transferring acyl groups	0.12	0.16	DGAT2, TGM2, LRAT, MYST2, PBX1
GO:0005085	F	guanyl-nucleotide exchange factor activity	0.12	0.16	RASGEF1B, ralgps2, FAM109A, RCC1, MYO10, POU5F1
GO:0032813	F	tumor necrosis factor receptor superfamily binding	0.12	0.16	POU5F1, FGF2
GO:0005343	F	organic acid:sodium symporter activity	0.12	0.16	SLC13A3, SLC1A3
GO:0019956	F	chemokine binding	0.12	0.16	GPR1, A2M
GO:0016407	F	acetyltransferase activity	0.12	0.16	DGAT2, MYST2
GO:0005179	F	hormone activity	0.13	0.17	ALDH2, EDN3, GRP, PDYN
GO:0004386	F	helicase activity	0.13	0.17	HELLS, RAD54L, CFB, ZCCHC17, HLTF, SMARCA2
GO:0005088	F	Ras guanyl-nucleotide exchange factor activity	0.14	0.18	MYO10, RASGEF1B, ralgps2, RCC1
GO:0004702	F	receptor signaling protein serine/threonine kinase activity	0.14	0.18	ACVRL1, CFB
GO:0008308	F	voltage-gated anion channel activity	0.14	0.18	CFB, CLIC6
GO:0004114	F	3',5'-cyclic-nucleotide phosphodiesterase activity	0.14	0.18	PDE6C, PDE4D
GO:0008757	F	S-adenosylmethionine-dependent methyltransferase activity	0.15	0.19	HDAC2, CFB
GO:0004112	F	cyclic-nucleotide phosphodiesterase activity	0.15	0.19	PDE6C, PDE4D
GO:0016769	F	transferase activity, transferring nitrogenous groups	0.16	0.2	GOT1, Sox4
GO:0016874	F	ligase activity	0.16	0.2	HLCS, HERC5, PRDM1, CORO2A, POU5F1, RNF125, MID1, CCT6B
GO:0008081	F	phosphoric diester hydrolase activity	0.18	0.22	PDE6C, GPCPD1, PDE4D
GO:0022890	F	inorganic cation transmembrane transporter activity	0.19	0.23	SLC13A3, SLC9A9, SLC39A10, SLC8A1, TFRC
GO:0005507	F	copper ion binding	0.19	0.23	SORL1, SPARC
GO:0015298	F	solute:cation antiporter activity	0.19	0.23	SLC9A9, SLC8A1
GO:0060089	F	molecular transducer activity	0.19	0.23	CHN1, LOC100140174, TNFAIP6, PDE6C, WNT11, GNG4, SH3BGRL, IL4R, IL6ST, POU5F1, ARL3, PDGFRA, GPC4, HNF4A, BTK, NPTXR, CAV1, EPS8, ROBO4, KLB, IFITM2, SORL1, MS4A8B, LGALS4, GPR125, LOC100139049, GJA1, SCARB1, STMN1, ZAP70, Flrt3, MMD, ACVRL1, NID1, ARF5, FRZB, KLK7, MYL9, THBS4, RTN1, JAG1, STMN2, FGFR4, KLRC1, FCGRT, sfrp2, GPR1, CD8B, TFRC, IL13RA1, NRP1, LOC777594, GPR160, STAT3, S1PR1, KIT, P…
GO:0004871	F	signal transducer activity	0.19	0.23	CHN1, LOC100140174, TNFAIP6, PDE6C, WNT11, GNG4, SH3BGRL, IL4R, IL6ST, POU5F1, ARL3, PDGFRA, GPC4, HNF4A, BTK, NPTXR, CAV1, EPS8, ROBO4, KLB, IFITM2, SORL1, MS4A8B, LGALS4, GPR125, LOC100139049, GJA1, SCARB1, STMN1, ZAP70, Flrt3, MMD, ACVRL1, NID1, ARF5, FRZB, KLK7, MYL9, THBS4, RTN1, JAG1, STMN2, FGFR4, KLRC1, FCGRT, sfrp2, GPR1, CD8B, TFRC, IL13RA1, NRP1, LOC777594, GPR160, STAT3, S1PR1, KIT, P…
GO:0042578	F	phosphoric ester hydrolase activity	0.2	0.24	DUSP4, PDE6C, INPP1, ALPL, PFKM, PFKFB4, PDE4D, GPCPD1
GO:0004867	F	serine-type endopeptidase inhibitor activity	0.2	0.24	CDH2, PTI, LOC616039, SERPINH1, A2M
GO:0051082	F	unfolded protein binding	0.2	0.24	POU5F1, SERPINH1, CCT6B
GO:0016810	F	hydrolase activity, acting on carbon-nitrogen (but not peptide) bonds	0.21	0.25	HDAC2, ARG2, DPYS
GO:0005125	F	cytokine activity	0.21	0.25	SPP1, IL6ST, CCL24
GO:0005525	F	GTP binding	0.22	0.26	ARL3, AK3, ARF5, TUBA8, AK3L1, LOC782966, NME1, GLUD1, RRAD, XPO7, SEPT3, RAB30, TGM2
GO:0032561	F	guanyl ribonucleotide binding	0.23	0.27	ARL3, AK3, ARF5, TUBA8, AK3L1, LOC782966, NME1, GLUD1, RRAD, XPO7, SEPT3, RAB30, TGM2
GO:0019001	F	guanyl nucleotide binding	0.23	0.28	ARL3, AK3, ARF5, TUBA8, AK3L1, LOC782966, NME1, GLUD1, RRAD, XPO7, SEPT3, RAB30, TGM2
GO:0016627	F	oxidoreductase activity, acting on the CH-CH group of donors	0.24	0.29	NME4, LOC782922
GO:0005249	F	voltage-gated potassium channel activity	0.25	0.29	KCNK1, ZIC2, KCNK2, Cacna1d
GO:0051287	F	NAD or NADH binding	0.28	0.33	HSD3B1, ADH6
GO:0015662	F	ATPase activity, coupled to transmembrane movement of ions, phosphorylative mechanism	0.3	0.35	ATP10A, FXYD6
GO:0003774	F	motor activity	0.31	0.36	MYO10, MYL9, CHN1, MYH1, ACTG2
GO:0005506	F	iron ion binding	0.33	0.38	KDM2B, CYGB, TMOD2, SCD5, P4HA3, RSPO3, CYP1A1, HAS2
GO:0035091	F	phosphoinositide binding	0.34	0.39	APBA2, AVIL
GO:0070279	F	vitamin B6 binding	0.35	0.41	GOT1, PYGL
GO:0030170	F	pyridoxal phosphate binding	0.35	0.41	GOT1, PYGL
GO:0016875	F	ligase activity, forming carbon-oxygen bonds	0.36	0.41	POU5F1, PRDM1
GO:0004812	F	aminoacyl-tRNA ligase activity	0.36	0.41	POU5F1, PRDM1
GO:0016876	F	ligase activity, forming aminoacyl-tRNA and related compounds	0.36	0.41	POU5F1, PRDM1
GO:0016791	F	phosphatase activity	0.39	0.44	DUSP4, PFKM, PFKFB4, INPP1, ALPL
GO:0016829	F	lyase activity	0.4	0.45	GOT1, CA13, CA4
GO:0005267	F	potassium channel activity	0.41	0.46	KCNK1, ZIC2, KCNK2, Cacna1d
GO:0003707	F	steroid hormone receptor activity	0.43	0.48	POU5F1, HNF4A
GO:0004879	F	ligand-dependent nuclear receptor activity	0.44	0.49	POU5F1, HNF4A
GO:0016779	F	nucleotidyltransferase activity	0.46	0.51	ZCCHC17, PFKFB4, PRKACB
GO:0042626	F	ATPase activity, coupled to transmembrane movement of substances	0.47	0.52	ATP10A, LOC100299180, LOC530803, FXYD6
GO:0043492	F	ATPase activity, coupled to movement of substances	0.47	0.52	ATP10A, LOC100299180, LOC530803, FXYD6
GO:0005044	F	scavenger receptor activity	0.49	0.54	TNFAIP6, PRSS12
GO:0008168	F	methyltransferase activity	0.49	0.54	HDAC2, CFB, CLIC6
GO:0016879	F	ligase activity, forming carbon-nitrogen bonds	0.49	0.54	CORO2A, HLCS, HERC5, CCT6B
GO:0015399	F	primary active transmembrane transporter activity	0.51	0.55	ATP10A, LOC100299180, LOC530803, FXYD6
GO:0015405	F	P-P-bond-hydrolysis-driven transmembrane transporter activity	0.51	0.55	ATP10A, LOC100299180, LOC530803, FXYD6
GO:0016741	F	transferase activity, transferring one-carbon groups	0.51	0.55	HDAC2, CFB, CLIC6
GO:0042625	F	ATPase activity, coupled to transmembrane movement of ions	0.52	0.56	ATP10A, FXYD6
GO:0016820	F	hydrolase activity, acting on acid anhydrides, catalyzing transmembrane movement of substances	0.53	0.57	ATP10A, LOC100299180, LOC530803, FXYD6
GO:0015077	F	monovalent inorganic cation transmembrane transporter activity	0.54	0.58	SLC13A3, SLC9A9, SLC8A1
GO:0016798	F	hydrolase activity, acting on glycosyl bonds	0.54	0.58	UNG, Gba3, KLB
GO:0016790	F	thiolester hydrolase activity	0.61	0.65	STAMBPL1, HNF4A
GO:0016788	F	hydrolase activity, acting on ester bonds	0.63	0.67	DUSP4, PDE6C, INPP1, ALPL, STAMBPL1, RBM20, PFKFB4, PDE4D, NME1, PFKM, HNF4A, GPCPD1
GO:0015276	F	ligand-gated ion channel activity	0.68	0.71	KCNK1, SCNN1B
GO:0022834	F	ligand-gated channel activity	0.68	0.71	KCNK1, SCNN1B
GO:0008237	F	metallopeptidase activity	0.73	0.76	STAMBPL1, TNFAIP6, PCOLCE2, TFRC
GO:0042277	F	peptide binding	0.73	0.76	MME, GPR1
GO:0004553	F	hydrolase activity, hydrolyzing O-glycosyl compounds	0.73	0.76	Gba3, KLB
GO:0005126	F	cytokine receptor binding	0.76	0.79	POU5F1, CCL24, FGF2
GO:0020037	F	heme binding	0.77	0.79	TMOD2, CYGB, CYP1A1
GO:0046906	F	tetrapyrrole binding	0.79	0.81	TMOD2, CYGB, CYP1A1
GO:0004497	F	monooxygenase activity	0.81	0.83	CYP1A1, MICAL2
GO:0004518	F	nuclease activity	0.84	0.86	RBM20, NME1
GO:0008233	F	peptidase activity	0.91	0.93	TNFAIP6, CAPN8, CAPN7, STAMBPL1, PRSS12, TFRC, CTSC, TGM2, CLIC6, PCOLCE2
GO:0070011	F	peptidase activity, acting on L-amino acid peptides	0.94	0.95	TNFAIP6, CAPN8, CAPN7, STAMBPL1, PRSS12, TFRC, CTSC, TGM2, PCOLCE2
GO:0004872	F	receptor activity	0.95	0.96	CHN1, LOC100140174, TNFAIP6, PDE6C, IL4R, IL6ST, POU5F1, GPR125, PDGFRA, GPC4, HNF4A, BOLA-DRB3, NPTXR, CAV1, EPS8, ROBO4, SORL1, MS4A8B, LOC100139049, SCARB1, MMD, ACVRL1, NID1, FRZB, MYL9, FGFR4, KLRC1, FCGRT, sfrp2, GPR1, CD8B, TFRC, IL13RA1, NRP1, GPR160, S1PR1, KIT, PRSS12, CFB, GPR68, FKBP1B, RSPO3
GO:0004175	F	endopeptidase activity	0.97	0.98	TNFAIP6, CAPN7, PRSS12, CTSC, CAPN8, TGM2
GO:0003735	F	structural constituent of ribosome	1	1	NME4, RPL36A
GO:0004888	F	transmembrane receptor activity	1	1	LOC100140174, TNFAIP6, IL4R, IL6ST, POU5F1, GPR125, TFRC, GPC4, BOLA-DRB3, NPTXR, CAV1, SORL1, LOC100139049, ACVRL1, NID1, FRZB, FGFR4, KLRC1, FCGRT, sfrp2, GPR1, PDGFRA, IL13RA1, NRP1, GPR160, S1PR1, KIT, PRSS12, CFB, GPR68, RSPO3
GO:0004930	F	G-protein coupled receptor activity	1	1	GPR160, S1PR1, GPR125, PDGFRA, GPR68, GPR1
GO:0005737	C	cytoplasm	3.8e-158	5.3e-156	BCNT2, ADH6, STAMBPL1, CDC42EP4, TKTL1, UNG, LXN, SPRY2, AK3, SEPT3, MICAL2, FRMD5, DCK, SLC9A9, INPP1, MAP7D3, Cacna1d, FST, SCD5, SCARB1, CLIC6, CDH2, SLC1A3, CORO2A, TGM2, Serpina5, AP1AR, Gba3, KDELC2, FRZB, CCNA1, PIM2, MYL9, IGFBP4, COL4A1, FGFR4, MMD, GOT1, LOC100299180, SLC39A10, LOC530803, PLIN2, CAPN8, CA13, PRKCB, ST6GAL1, PMM1, IDH2, ankrd39, KRT7, LAPTM4B, UPP1, SCHIP1, AVIL, PNMA2, …
GO:0044424	C	intracellular part	2.7e-130	1.9e-128	BCNT2, ADH6, STAMBPL1, LRAT, CDC42EP4, TKTL1, UNG, LXN, SPRY2, AK3, SEPT3, MICAL2, FRMD5, DCK, SLC9A9, INPP1, MAP7D3, Cacna1d, MSH2, FST, XPO7, SCARB1, CLIC6, CDH2, SLC1A3, CORO2A, TGM2, ETS1, ZNF710, Serpina5, AP1AR, Gba3, KDELC2, FRZB, CCNA1, PIM2, MYL9, RASGEF1B, IGFBP4, COL4A1, FGFR4, MMD, GOT1, LOC100299180, SLC39A10, LOC530803, H3F3A, PLIN2, SYT11, CAPN8, CA13, PRKCB, PITX2, DMTF1, ST6GAL1,…
GO:0005886	C	plasma membrane	1.1e-125	5e-124	CDH2, CDC42EP4, SEPT3, ROBO4, FRMD5, Cacna1d, SCARB1, CLIC6, PDYN, SLC1A3, CORO2A, CACHD1, TGM2, Gba3, FRZB, RAB30, IGFBP4, SLC8A1, FGFR4, KLRC1, LOC100299180, GPR1, LOC530803, PLIN2, C8A, CA13, PRKCB, JAM3, CFB, KRT7, L1CAM, CTNND2, JAM2, PNMA2, ROCK2, BTK, CNKSR3, POU5F1, CAV1, DGAT2, ATP10A, BOLA-DRB3, KATNAL2, PRKACB, APBA2, HAS2, MME, STAT3, SLC4A7, LOC100139049, FXYD6, ZIC2, ZAP70, NOSTRIN,…
GO:0044444	C	cytoplasmic part	2e-106	6.9e-105	AK3, ADH6, CDH2, TKTL1, UNG, SPRY2, SEPT3, DCK, SLC9A9, Cacna1d, FST, SCARB1, CLIC6, SLC1A3, TGM2, Serpina5, AP1AR, Gba3, KDELC2, FRZB, CCNA1, MYL9, IGFBP4, FGFR4, MMD, GOT1, LOC100299180, SLC39A10, LOC530803, PLIN2, PRKCB, PMM1, IDH2, KRT7, LAPTM4B, UPP1, AVIL, ROCK2, BTK, ARG2, S100B, CHN1, MAPRE2, PYGL, AHCYL2, USO1, CNKSR3, SPP1, POU5F1, CAV1, HSD3B1, Mgst3, ATP10A, ARMCX4, TACC2, FOXO4, KATN…
GO:0043231	C	intracellular membrane-bounded organelle	4.9e-102	1.1e-100	BCNT2, ADH6, STAMBPL1, LRAT, ZNF710, TKTL1, UNG, AK3, BTK, DCK, SLC9A9, PRDM14, Cacna1d, MSH2, FST, XPO7, SCARB1, CLIC6, SLC1A3, CORO2A, TGM2, ETS1, CFB, Serpina5, AP1AR, Gba3, KDELC2, FRZB, CCNA1, CHSY1, GLUD1, RTN1, FGFR4, MMD, GOT1, LOC100299180, SLC39A10, LOC530803, PLIN2, PRKCB, PITX2, DMTF1, ST6GAL1, TNP1, SSB, PMM1, IDH2, KRT7, LAPTM4B, CTNND2, SOX2, PNMA2, ROCK2, LRRC49, ARG2, DUSP4, ZNF4…
GO:0043227	C	membrane-bounded organelle	4.9e-102	1.1e-100	BCNT2, ADH6, STAMBPL1, LRAT, ZNF710, TKTL1, UNG, AK3, BTK, DCK, SLC9A9, PRDM14, Cacna1d, MSH2, FST, XPO7, SCARB1, CLIC6, SLC1A3, CORO2A, TGM2, ETS1, CFB, Serpina5, AP1AR, Gba3, KDELC2, FRZB, CCNA1, CHSY1, GLUD1, RTN1, FGFR4, MMD, GOT1, LOC100299180, SLC39A10, LOC530803, PLIN2, PRKCB, PITX2, DMTF1, ST6GAL1, TNP1, SSB, PMM1, IDH2, KRT7, LAPTM4B, CTNND2, SOX2, PNMA2, ROCK2, LRRC49, ARG2, DUSP4, ZNF4…
GO:0043229	C	intracellular organelle	1.4e-97	2.5e-96	BCNT2, ADH6, STAMBPL1, LRAT, CDC42EP4, TKTL1, UNG, AK3, SEPT3, MICAL2, FRMD5, DCK, SLC9A9, PRDM14, MAP7D3, Cacna1d, MSH2, FST, XPO7, SCARB1, CLIC6, CDH2, SLC1A3, CORO2A, TGM2, ETS1, ZNF710, Serpina5, AP1AR, Gba3, KDELC2, FRZB, CCNA1, MYL9, GLUD1, IGFBP4, FGFR4, MMD, GOT1, LOC100299180, SLC39A10, LOC530803, PLIN2, PRKCB, PITX2, DMTF1, ST6GAL1, TNP1, SSB, PMM1, IDH2, KRT7, LAPTM4B, UPP1, AVIL, PNMA…
GO:0043226	C	organelle	1.4e-97	2.5e-96	BCNT2, ADH6, STAMBPL1, LRAT, CDC42EP4, TKTL1, UNG, AK3, SEPT3, MICAL2, FRMD5, DCK, SLC9A9, PRDM14, MAP7D3, Cacna1d, MSH2, FST, XPO7, SCARB1, CLIC6, CDH2, SLC1A3, CORO2A, TGM2, ETS1, ZNF710, Serpina5, AP1AR, Gba3, KDELC2, FRZB, CCNA1, MYL9, GLUD1, IGFBP4, FGFR4, MMD, GOT1, LOC100299180, SLC39A10, LOC530803, PLIN2, PRKCB, PITX2, DMTF1, ST6GAL1, TNP1, SSB, PMM1, IDH2, KRT7, LAPTM4B, UPP1, AVIL, PNMA…
GO:0005622	C	intracellular	4e-95	6.1e-94	BCNT2, ADH6, STAMBPL1, LRAT, CDC42EP4, TKTL1, UNG, LXN, SPRY2, AK3, SEPT3, MICAL2, FRMD5, DCK, SLC9A9, INPP1, MAP7D3, Cacna1d, MSH2, FST, XPO7, SCARB1, CLIC6, CDH2, SLC1A3, CORO2A, TGM2, ETS1, ZNF710, Serpina5, AP1AR, Gba3, KDELC2, FRZB, CCNA1, PIM2, MYL9, RASGEF1B, IGFBP4, COL4A1, FGFR4, MMD, GOT1, LOC100299180, SLC39A10, LOC530803, H3F3A, PLIN2, SYT11, CAPN8, CA13, PRKCB, PITX2, DMTF1, ST6GAL1,…
GO:0044421	C	extracellular region part	1.2e-89	1.7e-88	BCNT2, STAMBPL1, LXN, BTK, CDH2, FST, IL4R, TGM2, Serpina5, FRZB, IGFBP4, COL4A1, FGFR4, C8A, CA13, JAM3, MFAP5, CFB, MME, L1CAM, JAM2, ARG2, CTHRC1, SPP1, POU5F1, HSD3B1, SERPINH1, GPC4, ARMCX4, CHST2, HAS2, LFNG, EDN3, TDGF1, THBS4, GPRC5B, CD59, TMEM8A, AMIGO2, PCOLCE2, FGF12, IL13RA1, KLK7, PRSS12, CCL24, B3galt1, CYP1A1, WNT11, ICAM2, COL18A1, SAA3, ALDH2, UGT8, CAV1, A2M, GKN2, CA4, FUT10, …
GO:0044422	C	organelle part	3e-79	3.4e-78	AK3, LRAT, TKTL1, SEPT3, MICAL2, DCK, SLC9A9, MAP7D3, Cacna1d, MSH2, SCD5, SCARB1, CLIC6, SLC1A3, ETS1, Serpina5, HMGN5, KDELC2, CCNA1, CHSY1, RTN1, MMD, GOT1, LOC100299180, LOC530803, PRKCB, PITX2, TNP1, IDH2, KRT7, UPP1, SMARCA2, PNMA2, ROCK2, DUSP4, MAPRE2, HNF4A, FABP7, USO1, BCOR, CAV1, HSD3B1, Mgst3, SFRS2, KATNAL2, PRKACB, CHST2, MAP1B, RCC1, LFNG, XPO7, CTNND2, SELP, NOSTRIN, ACTG2, RBM20…
GO:0044446	C	intracellular organelle part	3e-79	3.4e-78	AK3, LRAT, TKTL1, SEPT3, MICAL2, DCK, SLC9A9, MAP7D3, Cacna1d, MSH2, SCD5, SCARB1, CLIC6, SLC1A3, ETS1, Serpina5, HMGN5, KDELC2, CCNA1, CHSY1, RTN1, MMD, GOT1, LOC100299180, LOC530803, PRKCB, PITX2, TNP1, IDH2, KRT7, UPP1, SMARCA2, PNMA2, ROCK2, DUSP4, MAPRE2, HNF4A, FABP7, USO1, BCOR, CAV1, HSD3B1, Mgst3, SFRS2, KATNAL2, PRKACB, CHST2, MAP1B, RCC1, LFNG, XPO7, CTNND2, SELP, NOSTRIN, ACTG2, RBM20…
GO:0044464	C	cell part	3.4e-74	3.4e-73	BCNT2, ADH6, STAMBPL1, CDC42EP4, AK3, SEPT3, MICAL2, ROBO4, INPP1, FST, TGM2, AP1AR, CCNA1, MYL9, RASGEF1B, COL4A1, FGFR4, LOC100299180, GPR1, LOC530803, C8A, PITX2, GJC1, TNP1, FXYD6, SCHIP1, PNMA2, DUSP4, ZNF462, AHCYL2, ID3, ATP10A, SFRS2, PRKACB, APBA2, MID1, LOC100139049, ZIC2, ZAP70, ACTG2, LOC511229, THBS4, TDGF1, PRICKLE1, HLTF, C14orf169, KIT, PRSS12, CCL24, MAP1B, CYP1A1, CAPN7, ALDH2, …
GO:0005623	C	cell	3.4e-74	3.4e-73	BCNT2, ADH6, STAMBPL1, CDC42EP4, AK3, SEPT3, MICAL2, ROBO4, INPP1, FST, TGM2, AP1AR, CCNA1, MYL9, RASGEF1B, COL4A1, FGFR4, LOC100299180, GPR1, LOC530803, C8A, PITX2, GJC1, TNP1, FXYD6, SCHIP1, PNMA2, DUSP4, ZNF462, AHCYL2, ID3, ATP10A, SFRS2, PRKACB, APBA2, MID1, LOC100139049, ZIC2, ZAP70, ACTG2, LOC511229, THBS4, TDGF1, PRICKLE1, HLTF, C14orf169, KIT, PRSS12, CCL24, MAP1B, CYP1A1, CAPN7, ALDH2, …
GO:0044459	C	plasma membrane part	7.6e-67	7.1e-66	CDH2, ROBO4, FRMD5, Cacna1d, SCARB1, IL4R, SLC1A3, IL6ST, ZAP70, TGM2, Gba3, IGFBP4, SLC8A1, FGFR4, MMD, GPR1, C8A, CA13, PRKCB, JAM3, MME, L1CAM, CTNND2, JAM2, ROCK2, CNKSR3, POU5F1, CAV1, DGAT2, GPC4, BOLA-DRB3, HAS2, KRT7, SLC4A7, LOC100139049, FXYD6, ZIC2, MGC139164, TDGF1, THBS4, PRICKLE1, PRKCI, GPRC5B, AMIGO2, PCOLCE2, PLS3, KIT, MYO10, LOC100140174, ICAM2, CORO2A, MAOB, SLC25A20, SLC23A2,…
GO:0031974	C	membrane-enclosed lumen	3.7e-59	3.2e-58	DUSP4, SNAI1, AK3, FABP7, SPIC, POU5F1, HSD3B1, SERPINF2, SERPINH1, ARPM1, ALDH2, HMGN5, HNF4A, GLUD1, ZNF569, NME4, TOP2A, PRKACB, ORC1, A2M, EVI2B, FN1, HSPB1, SNRPA, TCF7L2, HNF1B, RBM20, GLI3, ETS1, BDH1, Serpina5, HNRPA0, KDELC2, CCNA1, GSC, THBS4, IMP4, ZCCHC17, VIM, PBX1, P4HA3, SOX5, FABP3, RFC1, C14orf169, PITX2, LMO2, FGF2, GOT1, AK3L1, SFRS2, SPARC, KRT7, CLIP2, SOX2, PNMA2, HDAC2
GO:0005576	C	extracellular region	1.7e-54	1.4e-53	BCNT2, STAMBPL1, LXN, LFNG, BTK, CDH2, GFOD2, FST, CLIC6, PDYN, IL6ST, TGM2, Serpina5, FRZB, IGFBP4, COL4A1, FGFR4, PLIN2, C8A, CA13, JAM3, MFAP5, CFB, MME, L1CAM, JAM2, ARG2, CTHRC1, SPP1, POU5F1, HSD3B1, FBLN1, SERPINH1, GPC4, ARMCX4, CHST2, HAS2, FXYD6, EDN3, TDGF1, PTI, THBS4, GPRC5B, CD59, TMEM8A, AMIGO2, PCOLCE2, FGF12, IL13RA1, KLK7, PRSS12, sfrp2, CCL24, B3galt1, ST6GAL1, WNT11, ICAM2, CO…
GO:0070013	C	intracellular organelle lumen	6.7e-51	5.2e-50	DUSP4, SNAI1, AK3, FABP7, SPIC, POU5F1, SERPINH1, ARPM1, ALDH2, HMGN5, HNF4A, GLUD1, ZNF569, TOP2A, PRKACB, ORC1, EVI2B, HSPB1, SNRPA, TCF7L2, HNF1B, RBM20, GLI3, ETS1, HNRPA0, KDELC2, CCNA1, GSC, BDH1, IMP4, ZCCHC17, VIM, PBX1, P4HA3, SOX5, FABP3, RFC1, C14orf169, PITX2, LMO2, FGF2, GOT1, AK3L1, SFRS2, KRT7, CLIP2, SOX2, PNMA2, HDAC2
GO:0031226	C	intrinsic to plasma membrane	1.5e-50	1.1e-49	SLC13A3, LOC100140174, TNFAIP6, LHFP, L1CAM, ICAM2, IL6ST, SLC25A20, DGAT2, PDGFRA, GPC4, BOLA-DRB3, SYT11, CAV1, ROBO4, SLC23A2, HAS2, MME, SORL1, SCNN1B, MS4A8B, Cacna1d, LOC100139049, SELP, GJA1, TFRC, GPR68, SCARB1, CDH2, ZIC2, Flrt3, SLC1A3, MGC139164, MMD, ACVRL1, KCNK1, SLC16A12, Gba3, KLB, JAG1, SLC8A1, FGFR4, KLRC1, GPRC5B, GPR1, KCNK2, TMEM8A, AMIGO2, homer2, CD8B, SLC7A3, MAOB, C8A, MG…
GO:0005887	C	integral to plasma membrane	2.3e-49	1.6e-48	SLC13A3, LOC100140174, TNFAIP6, LHFP, L1CAM, ICAM2, IL6ST, SLC25A20, DGAT2, PDGFRA, GPC4, BOLA-DRB3, SYT11, CAV1, SLC23A2, HAS2, MME, SORL1, SCNN1B, MS4A8B, Cacna1d, LOC100139049, SELP, GJA1, TFRC, GPR68, SCARB1, CDH2, ZIC2, Flrt3, SLC1A3, MGC139164, MMD, ACVRL1, KCNK1, SLC16A12, Gba3, KLB, JAG1, SLC8A1, FGFR4, KLRC1, GPRC5B, GPR1, KCNK2, TMEM8A, AMIGO2, homer2, CD8B, SLC7A3, MAOB, C8A, MGC138914…
GO:0031982	C	vesicle	4.4e-40	2.9e-39	CORO2A, SELP, SERPINF2, DPYS, TFRC, RGS20, BTK, SYT11, CAV1, APBA2, A2M, IFITM2, FST, FN1, GJA1, GKN2, SCARB1, CLIC6, STMN1, NOSTRIN, Serpina5, AP1AR, ARF5, THBS4, IGFBP4, STMN2, PLAT, GPRC5B, OCA2, LOC530803, PCOLCE2, AP1S2, LOC777594, PHLDA1, LOC100299180, SPARC, MME, CLIP2, MYO10
GO:0044428	C	nuclear part	6.6e-40	4.2e-39	DUSP4, SNAI1, RBM20, HNF4A, MSH2, SPIC, POU5F1, NME1, ARPM1, HMGN5, SFRS2, ZNF569, RFC1, PRKACB, ORC1, EVI2B, HSPB1, RCC1, RALY, CLIC6, RNF213, XPO7, SNRPA, TCF7L2, HNF1B, GSC, GLI3, ETS1, HNRPA0, TOP2A, CCNA1, PRICKLE1, IMP4, ZCCHC17, VIM, PBX1, SOX5, C14orf169, PITX2, LMO2, FGF2, KIAA0753, SMARCA2, KRT7, CLIP2, H3F3A, SOX2, PNMA2, HDAC2, RBMXL2
GO:0031981	C	nuclear lumen	4.9e-38	3e-37	DUSP4, SNAI1, HNF4A, SPIC, POU5F1, ARPM1, HMGN5, ZNF569, RFC1, PRKACB, ORC1, EVI2B, HSPB1, SNRPA, TCF7L2, HNF1B, RBM20, GLI3, ETS1, HNRPA0, TOP2A, CCNA1, GSC, IMP4, ZCCHC17, VIM, PBX1, SOX5, C14orf169, PITX2, LMO2, FGF2, SFRS2, KRT7, CLIP2, SOX2, PNMA2, HDAC2
GO:0043234	C	protein complex	1e-37	6.1e-37	CDH2, SPRY2, SEPT3, MICAL2, Cacna1d, ZIC2, SCARB1, ETS1, Serpina5, MYL9, RASGEF1B, MOCS2, SLC8A1, C8A, PRKCB, PITX2, KRT7, FXYD6, UPP1, SOX2, CHN1, KCNK1, MAPRE2, PYGL, MSH2, BCOR, SLC25A20, DGAT2, BOLA-DRB3, KATNAL2, PRKACB, XPO7, ZAP70, ACTG2, AVIL, MIS18A, GLI1, PRKCI, SOX5, AP1S2, PLS3, FCGRT, H3F3A, MAP1B, MYO10, SPIC, PFKM, CORO2A, LOC782966, MAOB, ARPM1, HNF4A, S100B, CCT6B, ORC1, EID3, PF…
GO:0005783	C	endoplasmic reticulum	5.5e-37	3.1e-36	PYGL, AHCYL2, USO1, TKTL1, HSD3B1, Mgst3, GPC4, ARMCX4, CTSC, UGT8, S100B, CAV1, FABP7, LOC539238, SLC9A9, Cacna1d, GJA1, LRAT, LFNG, CA4, CLIC6, SLC39A10, Gba3, KDELC2, KLB, RAB30, RTN1, PLIN2, AHCYL1, P4HA3, SERPINH1, FABP3, SCD5, DHRS7, PCOLCE2, NRP1, DGAT2, SLC35D2, PBX1, MME, EMILIN2, B3galt1, CYP1A1
GO:0031410	C	cytoplasmic vesicle	3.4e-36	1.8e-35	CORO2A, SELP, SERPINF2, TFRC, RGS20, BTK, SYT11, CAV1, APBA2, A2M, IFITM2, FST, FN1, GJA1, GKN2, SCARB1, CLIC6, NOSTRIN, Serpina5, AP1AR, ARF5, THBS4, IGFBP4, PLAT, GPRC5B, OCA2, LOC530803, PCOLCE2, AP1S2, LOC777594, PHLDA1, LOC100299180, SPARC, MME, CLIP2, MYO10
GO:0005634	C	nucleus	5.6e-35	2.9e-34	BCNT2, STAMBPL1, ZNF710, TKTL1, BTK, DCK, PRDM14, Cacna1d, ZNF382, ZIC2, CLIC6, ETS1, Serpina5, HMGN5, CCNA1, RAB30, RTN1, FGFR4, C9orf89, PLIN2, PRKCB, PITX2, DMTF1, TNP1, SSB, PMM1, CFB, KRT7, CTNND2, SOX2, PNMA2, DUSP4, ZNF462, KDM2B, FABP7, ID3, BCOR, L3MBTL2, C5orf13, TACC2, SFRS2, FOXO4, KATNAL2, PRKACB, STAT3, RCC1, XPO7, ZAP70, NOSTRIN, RBM20, GLI1, PRICKLE1, IMP4, PRKCI, RPIA, HLTF, SOX5…
GO:0005794	C	Golgi apparatus	1.4e-31	6.8e-31	LFNG, ARL3, USO1, POU5F1, MAPRE2, GKN2, ATP10A, RGS20, CTSC, CAV1, PRKACB, CHST2, WNT11, MYH1, SLC9A9, GJA1, LOC524129, STMN1, SCARB1, HSPB1, FUT10, NOSTRIN, RAB30, LOC539238, ARF5, CHSY1, STMN2, SCOC, PLIN2, PCOLCE2, AP1S2, SLC35D2, KIAA0753, MME, LAPTM4B, EMILIN2, B3galt1, ROCK2, ST6GAL1
GO:0031988	C	membrane-bounded vesicle	4.1e-31	1.9e-30	CORO2A, SELP, SERPINF2, TFRC, RGS20, SYT11, APBA2, A2M, IFITM2, FST, FN1, GJA1, GKN2, SCARB1, CLIC6, Serpina5, AP1AR, ARF5, THBS4, PLAT, GPRC5B, OCA2, LOC530803, PCOLCE2, AP1S2, LOC777594, PHLDA1, LOC100299180, SPARC, MME, CLIP2, MYO10
GO:0016023	C	cytoplasmic membrane-bounded vesicle	4.1e-31	1.9e-30	CORO2A, SELP, SERPINF2, TFRC, RGS20, SYT11, APBA2, A2M, IFITM2, FST, FN1, GJA1, GKN2, SCARB1, CLIC6, Serpina5, AP1AR, ARF5, THBS4, PLAT, GPRC5B, OCA2, LOC530803, PCOLCE2, AP1S2, LOC777594, PHLDA1, LOC100299180, SPARC, MME, CLIP2, MYO10
GO:0032991	C	macromolecular complex	2.2e-30	1e-29	CDH2, SEPT3, MICAL2, DCK, Cacna1d, FST, ZIC2, SCARB1, ETS1, Serpina5, MYL9, RASGEF1B, IGFBP4, SLC8A1, FGFR4, C8A, PRKCB, PITX2, TNP1, SSB, CFB, KRT7, FXYD6, UPP1, AVIL, CHN1, KCNK1, MAPRE2, PYGL, MSH2, BCOR, SPRY2, DGAT2, SLC25A20, BOLA-DRB3, KATNAL2, PRKACB, XPO7, ZAP70, ACTG2, RBM20, SOX2, MIS18A, GLI1, MYST2, IMP4, PRKCI, SOX5, AP1S2, C14orf169, PLS3, TMOD2, H3F3A, MAP1B, MYO10, MOCS2, SPIC, P…
GO:0005856	C	cytoskeleton	2e-29	8.9e-29	CHN1, SNCB, MAPRE2, TACC2, CDH2, CORO2A, CDC42EP4, SPRY2, NME1, ARPM1, SEPT3, MICAL2, CAV1, KATNAL2, STK38, FRMD5, LOC539238, MYH1, SCNN1B, Cacna1d, PRKACB, CLIC6, HSPB1, STMN1, CTNND2, NOSTRIN, ACTG2, ABLIM3, BCOR, RAD54L, LOC782966, TOP2A, ADD2, CCNA1, TUBA8, MYL9, PDE4D, STMN2, PRKCI, VIM, LRRC49, PRKCB, FEZ1, PLS3, POU5F1, TMOD2, ROCK2, KIAA0753, KRT7, MID1, CLIP2, UPP1, NEFL, AVIL, MAP1B, MY…
GO:0005654	C	nucleoplasm	5.4e-27	2.3e-26	DUSP4, SNAI1, HNF4A, SPIC, POU5F1, ARPM1, HMGN5, PRKACB, ORC1, SNRPA, TCF7L2, HNF1B, GSC, GLI3, ETS1, HNRPA0, RFC1, CCNA1, RBM20, IMP4, PBX1, SOX5, PITX2, LMO2, SFRS2, EVI2B, CLIP2, SOX2, HDAC2
GO:0012505	C	endomembrane system	7.9e-27	3.2e-26	USO1, LRAT, CDC42EP4, TKTL1, HSD3B1, Mgst3, LFNG, RGS20, SYT11, CAV1, CHST2, SLC9A9, SELP, GJA1, LOC524129, XPO7, SCARB1, CLIC6, FUT10, RAB30, POU5F1, CHSY1, RTN1, PRICKLE1, GPRC5B, OCA2, LOC530803, SCD5, PCOLCE2, AP1S2, PHLDA1, DGAT2, SLC35D2, CYP1A1, KIAA0753, LOC100299180, LAPTM4B, B3galt1, ROCK2, ST6GAL1
GO:0016020	C	membrane	6.6e-25	2.6e-24	BCNT2, CDH2, CDC42EP4, TKTL1, LXN, LFNG, SEPT3, TMEM17, ROBO4, DENND5B, DCK, SLC9A9, MAP7D3, Cacna1d, IL13RA1, XPO7, SCARB1, CLIC6, PDYN, SLC1A3, CORO2A, CACHD1, TGM2, Serpina5, KIAA0922, Gba3, FRZB, CHSY1, RASGEF1B, IGFBP4, SLC8A1, COL4A1, FGFR4, KLRC1, ARMCX2, LOC100299180, GPR1, LOC530803, PLIN2, CAPN8, C8A, CA13, PRKCB, TMEM206, JAM3, IDH2, KRT7, LAPTM4B, CTNND2, JAM2, SOX2, PNMA2, ROCK2, BTK…
GO:0031090	C	organelle membrane	1.2e-24	4.5e-24	USO1, GLUD1, STARD3NL, ROCK2, POU5F1, SLC25A20, HSD3B1, Mgst3, MAOB, RGS20, SYT11, CAV1, NME4, CHST2, DCK, SLC9A9, SELP, GJA1, LRAT, LFNG, SCARB1, FUT10, SLC1A3, RAB30, TKTL1, CHSY1, BDH1, RTN1, PRICKLE1, MMD, GPRC5B, OCA2, LOC530803, SCD5, AP1S2, PHLDA1, DGAT2, SLC35D2, CYP1A1, LOC100299180, IDH2, B3galt1, MYO10, ST6GAL1
GO:0005739	C	mitochondrion	1.8e-24	6.7e-24	SNCB, UNG, AK3, ADH6, SLC25A20, NME1, DPYS, MAOB, ARPM1, ALDH2, GLUD1, CAV1, NME4, FABP7, NADK2, PRKACB, DCK, SLC9A9, CKB, GJA1, SCARB1, CLIC6, HSPB1, SLC1A3, RAB30, TGM2, HLCS, PGD, HSD3B1, BDH1, GOT1, FABP3, PRKCB, GPRC5B, AK3L1, IDH2, ARG2, FYN
GO:0044430	C	cytoskeletal part	7.3e-24	2.7e-23	CHN1, SNCB, MAPRE2, TACC2, CORO2A, BCOR, SPRY2, NME1, ARPM1, SEPT3, MICAL2, CAV1, KATNAL2, MYH1, SCNN1B, Cacna1d, HSPB1, STMN1, CTNND2, ACTG2, POU5F1, RAD54L, LOC782966, TOP2A, TUBA8, MYL9, PDE4D, STMN2, PRKCI, VIM, LRRC49, PRKCB, FEZ1, PLS3, TMOD2, KIAA0753, KRT7, MID1, CLIP2, UPP1, NEFL, MAP1B, MYO10, TNRC6A
GO:0043232	C	intracellular non-membrane-bounded organelle	1.7e-20	5.9e-20	CDH2, CDC42EP4, SEPT3, MICAL2, FRMD5, DCK, MAP7D3, Cacna1d, CLIC6, HMGN5, CCNA1, MYL9, RTN1, PRKCB, TNP1, KRT7, CTNND2, AVIL, PNMA2, ROCK2, CHN1, MAPRE2, BCOR, CAV1, KATNAL2, PRKACB, LOC539238, RCC1, UPP1, ZAP70, NOSTRIN, ACTG2, RBM20, MIS18A, PDE4D, MYST2, PRKCI, C14orf169, PLS3, H3F3A, MAP1B, MYO10, SNCB, TACC2, CORO2A, LOC782966, ARPM1, SPRY2, ZNF569, STK38, ORC1, EID3, RAD54L, HSPB1, SNRPA, A…
GO:0043228	C	non-membrane-bounded organelle	1.7e-20	5.9e-20	CDH2, CDC42EP4, SEPT3, MICAL2, FRMD5, DCK, MAP7D3, Cacna1d, CLIC6, HMGN5, CCNA1, MYL9, RTN1, PRKCB, TNP1, KRT7, CTNND2, AVIL, PNMA2, ROCK2, CHN1, MAPRE2, BCOR, CAV1, KATNAL2, PRKACB, LOC539238, RCC1, UPP1, ZAP70, NOSTRIN, ACTG2, RBM20, MIS18A, PDE4D, MYST2, PRKCI, C14orf169, PLS3, H3F3A, MAP1B, MYO10, SNCB, TACC2, CORO2A, LOC782966, ARPM1, SPRY2, ZNF569, STK38, ORC1, EID3, RAD54L, HSPB1, SNRPA, A…
GO:0044451	C	nucleoplasm part	8.8e-19	3e-18	SNAI1, HNF4A, SPIC, POU5F1, ARPM1, ORC1, SNRPA, TCF7L2, HNF1B, GLI3, ETS1, GSC, IMP4, PBX1, SOX5, PITX2, LMO2, SFRS2, EVI2B, CLIP2, SOX2, HDAC2
GO:0044425	C	membrane part	1.6e-18	5.2e-18	BCNT2, CDH2, TKTL1, LXN, LFNG, BTK, TMEM17, ROBO4, DENND5B, SLC9A9, Cacna1d, IL13RA1, XPO7, SCARB1, CLIC6, IL4R, SLC1A3, IL6ST, CACHD1, TGM2, KIAA0922, Gba3, FRZB, CHSY1, IGFBP4, SLC8A1, FGFR4, KLRC1, LOC100299180, GPR1, LOC530803, C8A, CA13, PRKCB, TMEM206, JAM3, KRT7, L1CAM, CTNND2, JAM2, SOX2, ROCK2, CNKSR3, POU5F1, SLC25A20, HSD3B1, Mgst3, ATP10A, ARMCX4, BOLA-DRB3, CHST2, HAS2, MME, SLC4A7, …
GO:0015630	C	microtubule cytoskeleton	9.3e-18	3e-17	SNCB, MAPRE2, TACC2, BCOR, LOC782966, NME1, SEPT3, SPRY2, KATNAL2, RAD54L, HSPB1, STMN1, TOP2A, CCNA1, TUBA8, PDE4D, STMN2, LRRC49, PRKCB, FEZ1, MID1, CLIP2, CTNND2, MAP1B, TNRC6A
GO:0015629	C	actin cytoskeleton	1.3e-14	4.1e-14	STK38, MYH1, ABLIM3, SCNN1B, PLS3, TMOD2, CDH2, MYL9, CHN1, CORO2A, ARPM1, CLIC6, PRKCI, HSPB1, SEPT3, AVIL, ACTG2, CAV1, MYO10, PRKACB, POU5F1
GO:0030054	C	cell junction	5.2e-14	1.6e-13	homer2, GJC1, CNKSR3, CDH2, THBS4, GJA1, JAG1, FRMD5, PRKCI, ROCK2, L1CAM, CTNND2, ZAP70, SYT11, CAV1, CLDN10, JAM2, JAM3
GO:0005578	C	proteinaceous extracellular matrix	4.9e-13	1.5e-12	CTHRC1, BCNT2, WNT11, SPP1, COL18A1, POU5F1, GPC4, CAV1, COL5A2, FN1, Flrt3, TGM2, SPOCK1, FBLN1, NID1, THBS4, COL4A1, Mmp2, FGF2, MFAP5, SPARC, EMILIN2
GO:0044431	C	Golgi apparatus part	5.7e-13	1.7e-12	SLC9A9, RGS20, SLC35D2, ARF5, RAB30, CHSY1, POU5F1, GJA1, LFNG, SCARB1, FUT10, NOSTRIN, B3galt1, CAV1, ROCK2, ST6GAL1, AP1S2, CHST2, USO1
GO:0046930	C	pore complex	1.5e-12	4.3e-12	KCNK1, SLC16A12, DGAT2, GJA1, LHFP, CDH2, JAG1, SLC25A20, SLC8A1, MAOB, XPO7, KCNK2, CAV1, C8A
GO:0045202	C	synapse	1.6e-12	4.6e-12	ADD2, Cacna1d, CDH2, THBS4, CNKSR3, GPRC5B, PLAT, AP1S2, VIM, L1CAM, NEFL, SYT11, SLC1A3, homer2, MYO10, SPARC, PRKACB, APBA2, LOC539238
GO:0031224	C	intrinsic to membrane	2.5e-12	6.9e-12	BCNT2, CDH2, LXN, LFNG, TMEM17, ROBO4, SLC7A3, SLC9A9, Cacna1d, IL13RA1, XPO7, SCARB1, CLIC6, IL4R, SLC1A3, CACHD1, Gba3, FRZB, CHSY1, RTN1, SLC8A1, FGFR4, KLRC1, LOC100299180, GPR1, LOC530803, C8A, KIAA0922, TMEM206, JAM3, KRT7, L1CAM, JAM2, SOX2, POU5F1, CAV1, HSD3B1, Mgst3, ATP10A, ARMCX4, BOLA-DRB3, CHST2, HAS2, MME, SLC4A7, LOC100139049, LAPTM4B, FRMD5, ZIC2, MGC139164, CCDC109B, TDGF1, PTI,…
GO:0031012	C	extracellular matrix	2.5e-12	6.9e-12	CTHRC1, BCNT2, WNT11, SPP1, COL18A1, POU5F1, GPC4, CAV1, COL5A2, FN1, Flrt3, TGM2, SPOCK1, FBLN1, NID1, THBS4, COL4A1, Mmp2, FGF2, MFAP5, SPARC, EMILIN2
GO:0016021	C	integral to membrane	5.8e-12	1.6e-11	BCNT2, CDH2, LXN, LFNG, TMEM17, ROBO4, SLC7A3, SLC9A9, Cacna1d, IL13RA1, XPO7, SCARB1, CLIC6, IL4R, SLC1A3, CACHD1, Gba3, FRZB, CHSY1, RTN1, SLC8A1, FGFR4, KLRC1, LOC100299180, GPR1, LOC530803, C8A, KIAA0922, TMEM206, JAM3, KRT7, L1CAM, JAM2, SOX2, POU5F1, CAV1, HSD3B1, Mgst3, ATP10A, ARMCX4, BOLA-DRB3, CHST2, HAS2, MME, SLC4A7, LOC100139049, LAPTM4B, FRMD5, ZIC2, MGC139164, CCDC109B, PTI, GRAMD1…
GO:0005874	C	microtubule	3.6e-11	9.3e-11	MAPRE2, BCOR, LOC782966, NME1, STMN2, MID1, STMN1, LRRC49, SEPT3, MAP1B, SPRY2, KATNAL2, CLIP2, TNRC6A
GO:0005667	C	transcription factor complex	3.6e-11	9.3e-11	SNAI1, PITX2, HNF4A, SPIC, GSC, POU5F1, SOX5, CLIP2, PBX1, LMO2, TCF7L2, HNF1B, ETS1, SOX2
GO:0012506	C	vesicle membrane	1.4e-10	3.5e-10	GJA1, SELP, OCA2, SCARB1, GPRC5B, LOC100299180, LOC530803, SYT11, AP1S2, PHLDA1
GO:0030659	C	cytoplasmic vesicle membrane	1.4e-10	3.5e-10	GJA1, SELP, OCA2, SCARB1, GPRC5B, LOC100299180, LOC530803, SYT11, AP1S2, PHLDA1
GO:0044432	C	endoplasmic reticulum part	1.7e-10	4.2e-10	SLC9A9, DGAT2, RTN1, KDELC2, RAB30, TKTL1, HSD3B1, Mgst3, SCD5, P4HA3, SERPINH1, SLC35D2, LRAT, CYP1A1
GO:0000139	C	Golgi membrane	3.4e-10	8.2e-10	RGS20, SLC35D2, USO1, RAB30, CHSY1, POU5F1, GJA1, LFNG, FUT10, B3galt1, CAV1, ROCK2, ST6GAL1, AP1S2, CHST2
GO:0044420	C	extracellular matrix part	8.4e-10	2e-09	FBLN1, CTHRC1, BCNT2, COL5A2, COL18A1, FN1, COL4A1, MFAP5, NID1, SPARC, POU5F1
GO:0044429	C	mitochondrial part	9.2e-09	2.1e-08	SLC9A9, AK3, FABP7, SLC1A3, GOT1, AK3L1, BDH1, GJA1, HSD3B1, IDH2, MAOB, ALDH2, GLUD1, FABP3, SLC25A20, NME4, FYN, DCK
GO:0005911	C	cell-cell junction	1.2e-08	2.8e-08	GJC1, CDH2, JAM3, GJA1, PRKCI, ROCK2, L1CAM, CTNND2, ZAP70, CLDN10, JAM2, FRMD5
GO:0005773	C	vacuole	2.5e-08	5.5e-08	GJA1, FGFR4, MMD, GOT1, CTSC, SYT11, MYO10, SCARB1
GO:0042175	C	nuclear envelope-endoplasmic reticulum network	1.1e-07	2.3e-07	SLC9A9, DGAT2, RTN1, SLC35D2, RAB30, TKTL1, HSD3B1, Mgst3, SCD5, LRAT, CYP1A1
GO:0005789	C	endoplasmic reticulum membrane	1.1e-07	2.3e-07	SLC9A9, DGAT2, RTN1, SLC35D2, RAB30, TKTL1, HSD3B1, Mgst3, SCD5, LRAT, CYP1A1
GO:0019897	C	extrinsic to plasma membrane	3.7e-06	7.9e-06	PRKCB, TDGF1, CDH2, GNG4, RGS20, ZAP70, TGM2
GO:0044454	C	nuclear chromosome part	7e-06	1.5e-05	ARPM1, HDAC2, RCC1, H3F3A, ORC1
GO:0019898	C	extrinsic to membrane	1.1e-05	2.2e-05	PRKCB, TDGF1, CDH2, GNG4, RGS20, ZAP70, TGM2, FRMD5
GO:0031967	C	organelle envelope	1.8e-05	3.6e-05	SLC9A9, HSD3B1, BDH1, GJA1, PRICKLE1, GLUD1, MAOB, XPO7, IDH2, SLC1A3, SLC25A20, NME4, CLIC6, FYN, DCK
GO:0031975	C	envelope	2.1e-05	4.1e-05	SLC9A9, HSD3B1, BDH1, GJA1, PRICKLE1, GLUD1, MAOB, XPO7, IDH2, SLC1A3, SLC25A20, NME4, CLIC6, FYN, DCK
GO:0000228	C	nuclear chromosome	3.6e-05	7.1e-05	ARPM1, HDAC2, RCC1, H3F3A, ORC1
GO:0048500	C	signal recognition particle	4.7e-05	9.1e-05	CDH2, FST, LHFP, JAG1
GO:0031300	C	intrinsic to organelle membrane	5.3e-05	0.0001	SLC35D2, CHSY1, RTN1, LFNG, SCD5, SYT11, ST6GAL1, CHST2
GO:0016327	C	apicolateral plasma membrane	6.9e-05	0.00013	CDH2, JAM3, PRICKLE1, PRKCI, JAM2, CLDN10, FRMD5
GO:0031966	C	mitochondrial membrane	7.2e-05	0.00014	SLC9A9, BDH1, GJA1, HSD3B1, GLUD1, MAOB, IDH2, SLC1A3, SLC25A20, NME4, DCK
GO:0005740	C	mitochondrial envelope	7.5e-05	0.00014	SLC9A9, BDH1, GJA1, HSD3B1, GLUD1, MAOB, IDH2, SLC1A3, SLC25A20, NME4, FYN, DCK
GO:0005681	C	spliceosomal complex	7.6e-05	0.00014	ZCCHC17, HNRPA0, RALY, RBMXL2
GO:0031301	C	integral to organelle membrane	9.5e-05	0.00017	SLC35D2, CHSY1, RTN1, LFNG, SCD5, SYT11, ST6GAL1
GO:0044427	C	chromosomal part	9.8e-05	0.00018	HELLS, MIS18A, HMGN5, RFC1, POU5F1, TNP1, Sox4, RCC1, RTN1, MYST2, SMARCA2, ARPM1, CLIP2, H3F3A, NPTXR, HDAC2, TOP2A, ankrd39, ORC1, EID3, DCK
GO:0005581	C	collagen	0.00015	0.00026	COL18A1, POU5F1, COL5A2, COL4A1, CTHRC1
GO:0044456	C	synapse part	0.00019	0.00033	CNKSR3, CDH2, Cacna1d, APBA2, GPRC5B, L1CAM, SYT11, homer2, AP1S2
GO:0005694	C	chromosome	0.00025	0.00043	HELLS, MIS18A, HMGN5, RFC1, POU5F1, TNP1, Sox4, RCC1, RTN1, MYST2, SMARCA2, ARPM1, CLIP2, H3F3A, NPTXR, HDAC2, TOP2A, ankrd39, ORC1, EID3, DCK
GO:0019866	C	organelle inner membrane	0.0003	0.0005	BDH1, HSD3B1, GLUD1, MAOB, IDH2, SLC1A3, SLC25A20, NME4, DCK
GO:0005743	C	mitochondrial inner membrane	0.0003	0.0005	BDH1, HSD3B1, GLUD1, MAOB, IDH2, SLC1A3, SLC25A20, NME4, DCK
GO:0005795	C	Golgi stack	0.00045	0.00074	CHSY1, LFNG, USO1, RAB30
GO:0043296	C	apical junction complex	0.00048	0.00078	CDH2, JAM3, PRKCI, JAM2, CLDN10, FRMD5
GO:0030055	C	cell-substrate junction	0.00053	0.00084	THBS4, ZAP70, CAV1
GO:0005924	C	cell-substrate adherens junction	0.00053	0.00084	THBS4, ZAP70, CAV1
GO:0044445	C	cytosolic part	0.00057	0.0009	PFKM, PFKFB4, ZCCHC17, NEFL, CCT6B, RPL36A, POU5F1
GO:0044437	C	vacuolar part	0.0012	0.0019	MYO10, SCARB1, MMD
GO:0005774	C	vacuolar membrane	0.0012	0.0019	MYO10, SCARB1, MMD
GO:0005952	C	cAMP-dependent protein kinase complex	0.0023	0.0035	RASGEF1B, PRKACB, SLC25A20
GO:0005657	C	replication fork	0.0023	0.0035	HDAC2, RFC1, ORC1
GO:0070160	C	occluding junction	0.0029	0.0043	PRKCI, CLDN10, JAM3, JAM2, FRMD5
GO:0005923	C	tight junction	0.0029	0.0043	PRKCI, CLDN10, JAM3, JAM2, FRMD5
GO:0000785	C	chromatin	0.003	0.0044	HELLS, HMGN5, TOP2A, POU5F1, TNP1, Sox4, RCC1, RTN1, MYST2, SMARCA2, ARPM1, H3F3A, NPTXR, HDAC2, ORC1, DCK
GO:0005875	C	microtubule associated complex	0.0036	0.0053	MID1, MAPRE2, KATNAL2, CLIP2, MAP1B
GO:0031228	C	intrinsic to Golgi membrane	0.0045	0.0065	CHSY1, ST6GAL1, LFNG, CHST2
GO:0030176	C	integral to endoplasmic reticulum membrane	0.0048	0.0068	SCD5, RTN1, SLC35D2
GO:0005905	C	coated pit	0.0061	0.0084	PCOLCE2, AP1S2
GO:0030665	C	clathrin coated vesicle membrane	0.0061	0.0084	AP1S2, SYT11
GO:0033279	C	ribosomal subunit	0.0061	0.0084	ZCCHC17, RPL36A
GO:0030136	C	clathrin-coated vesicle	0.01	0.014	SYT11, RGS20, APBA2, AP1S2
GO:0005777	C	peroxisome	0.012	0.016	NME4, TKTL1, IDH2
GO:0042579	C	microbody	0.012	0.016	NME4, TKTL1, IDH2
GO:0005798	C	Golgi-associated vesicle	0.013	0.018	GJA1, ARF5, AP1S2
GO:0000775	C	chromosome, centromeric region	0.017	0.023	HELLS, MIS18A, CLIP2
GO:0031227	C	intrinsic to endoplasmic reticulum membrane	0.02	0.026	SCD5, RTN1, SLC35D2
GO:0030684	C	preribosome	0.025	0.032	C14orf169, IMP4
GO:0045111	C	intermediate filament cytoskeleton	0.026	0.032	KRT7, VIM, CLIP2, UPP1, NEFL, MICAL2
GO:0005882	C	intermediate filament	0.026	0.032	KRT7, VIM, CLIP2, UPP1, NEFL, MICAL2
GO:0030135	C	coated vesicle	0.027	0.034	SYT11, RGS20, APBA2, AP1S2
GO:0030173	C	integral to Golgi membrane	0.027	0.034	CHSY1, ST6GAL1, LFNG
GO:0031970	C	organelle envelope lumen	0.03	0.037	NME4, HSD3B1
GO:0005758	C	mitochondrial intermembrane space	0.03	0.037	NME4, HSD3B1
GO:0005922	C	connexon complex	0.036	0.043	GJA1, GJC1
GO:0005921	C	gap junction	0.036	0.043	GJA1, GJC1
GO:0030133	C	transport vesicle	0.036	0.043	AP1S2, AP1AR
GO:0008021	C	synaptic vesicle	0.04	0.046	SYT11, APBA2, AP1S2
GO:0043235	C	receptor complex	0.04	0.046	ACVRL1, ZAP70, CD8B
GO:0042613	C	MHC class II protein complex	0.054	0.063	POU5F1, BOLA-DRB3
GO:0030660	C	Golgi-associated vesicle membrane	0.061	0.07	GJA1, AP1S2
GO:0030662	C	coated vesicle membrane	0.061	0.07	AP1S2, SYT11
GO:0042611	C	MHC protein complex	0.072	0.082	FCGRT, POU5F1, BOLA-DRB3, MGC126945
GO:0005635	C	nuclear envelope	0.076	0.085	XPO7, PRICKLE1, CLIC6
GO:0019867	C	outer membrane	0.083	0.091	GJA1, MAOB
GO:0005741	C	mitochondrial outer membrane	0.083	0.091	GJA1, MAOB
GO:0031968	C	organelle outer membrane	0.083	0.091	GJA1, MAOB
GO:0008076	C	voltage-gated potassium channel complex	0.094	0.1	KCNK1, ZIC2, KCNK2, Cacna1d
GO:0034705	C	potassium channel complex	0.094	0.1	KCNK1, ZIC2, KCNK2, Cacna1d
GO:0005834	C	heterotrimeric G-protein complex	0.11	0.11	RGS20, GNG4
GO:0042612	C	MHC class I protein complex	0.12	0.13	FCGRT, POU5F1, MGC126945
GO:0030529	C	ribonucleoprotein complex	0.14	0.15	C14orf169, HNRPA0, IMP4, RPL36A, CDH2, FST, SSB, JAG1, CFB, ZCCHC17, SNRPA, RBM20, NME4, LHFP, RALY, RBMXL2
GO:0016459	C	myosin complex	0.15	0.16	MYO10, MYL9, MYH1
GO:0034702	C	ion channel complex	0.17	0.18	KCNK1, ZIC2, KCNK2, Cacna1d
GO:0034703	C	cation channel complex	0.17	0.18	KCNK1, ZIC2, KCNK2, Cacna1d
GO:0045211	C	postsynaptic membrane	0.33	0.33	homer2, CNKSR3
GO:0032993	C	protein-DNA complex	0.4	0.4	HELLS, TNP1, RTN1, MYST2, H3F3A, ORC1, DCK
GO:0000786	C	nucleosome	0.54	0.55	HELLS, TNP1, RTN1, MYST2, H3F3A, DCK
GO:0005840	C	ribosome	1	1	NME4, ZCCHC17, RPL36A

## Sheet: Table S4
Entrez Gene name	Gene Discription	AgriGO ID	FC
Serpina5	Plasma serine protease inhibitor	ENSBTAP00000005307	-7.05726
DUSP4	Bos taurus dual specificity phosphatase 4 (DUSP4), mRNA.		-6.32015
IFNT	interferon tau-3	ENSBTAP00000047689	-5.23366
LOC781778	Uncharacterized protein	ENSBTAP00000052923	-4.71687
LOC100847720	Uncharacterized protein		-4.14393
IFNW1	agilent:"Bos taurus interferon, omega 1 (IFNW1), mRNA	P07352	-3.91779
LOC618801	Uncharacterized protein	XP_876216	-3.90822
FBP1	Fructose-1,6-bisphosphatase 1	ENSBTAP00000012835	3.85537
TMEM22	transmembrane protein 22	ENSBTAP00000004988	3.79657
LOC618985	Uncharacterized protein	ENSBTAP00000052765	-3.75198
EGR1	early growth response protein 1	ENSBTAP00000013284	-3.53852
S100B	Protein S100-B	ENSBTAP00000006275	3.51575
MYL9	myosin regulatory light chain 9	ENSBTAP00000015248	3.30459
FST	Follistatin	ENSBTAP00000004318	-3.23504
map2	agilent:"Bos taurus microtubule-associated protein 2 (MAP2), mRNA	ENSBTAP00000024134	3.11186
ADH6	alcohol dehydrogenase 6	ENSBTAP00000045473	-2.99251
LOC100140174	Uncharacterized protein	ENSBTAP00000006472	2.87962
LOC101905937	Uncharacterized protein	ENSBTAP00000033947	2.86851
ANKRD1	Ankyrin repeat domain-containing protein 1	ENSBTAP00000015584	-2.86671
VIM	Vimentin	ENSBTAP00000024572	-2.82717
EMILIN2	EMILIN-2	ENSBTAP00000005074	2.69664
MGC148328	agilent:"Bos taurus uncharacterized LOC783058 (MGC148328), mRNA	AAI26792.1	2.67261
RSPO3	R-spondin-3 precursor	ENSBTAP00000010680	-2.61882
NANOG	Homeobox protein NANOG	ENSBTAP00000027863	2.5754
TIFA	TRAF-interacting protein with FHA domain-containing protein A	ENSBTAP00000046244	-2.56877
CYP1A1	Uncharacterized protein	XP_588298	-2.56253
CTSC	dipeptidyl peptidase 1	ENSBTAP00000014735	-2.51736
MEIS2	Meis homeobox 2	AAI22622.1	-2.50831
SELP	P-selectin	ENSBTAP00000044117	2.46604
PKIB	protein kinase (cAMP-dependent, catalytic) inhibitor beta	ENSBTAP00000005765	-2.45181
GKN2	gastrokine 2	ENSBTAP00000022857	-2.42575
MFAP5	microfibrillar-associated protein 5 precursor	ENSBTAP00000000398	-2.40292
CYHR1	Cysteine and histidine-rich protein 1	ENSBTAP00000037191	-2.40119
PDYN	proenkephalin-B preproprotein	AAI51344.1	-2.39765
PTPN18	tyrosine-protein phosphatase non-receptor type 18	ENSBTAP00000015484	-2.38449
SYTL3	synaptotagmin-like 3	ENSBTAP00000013647	-2.37372
Dynll2	Dynein light chain 2, cytoplasmic	ENSBTAP00000006190	2.35437
KLRC1	KLRC1 protein	ENSBTAP00000025182	2.345
PSME1	proteasome activator complex subunit 1	ENSBTAP00000028520	2.34062
PRSS12	protease, serine, 12 (neurotrypsin, motopsin)	ENSBTAP00000027594	2.33378
LASP1	LIM and SH3 domain protein 1	ENSBTAP00000040793	2.31716
LOC100139049	Uncharacterized protein	ENSBTAP00000038843	2.27647
LY6G6E	lymphocyte antigen 6 complex, locus G6E	ENSBTAP00000000762	2.26526
MYBPC1	myosin-binding protein C, slow-type	ENSBTAP00000041206	-2.26245
SLC1A3	Excitatory amino acid transporter 1	ENSBTAP00000024287	-2.24913
TMEM150C	Transmembrane protein 150C	ENSBTAP00000043567	2.24279
HAS2	hyaluronan synthase 2	ENSBTAP00000026503	-2.23738
TGM2	protein-glutamine gamma-glutamyltransferase 2	ENSBTAP00000021569	-2.23066
LOC616039	pancreatic trypsin inhibitor-like	XP_873093	-2.20319
JAM2	junctional adhesion molecule B	ENSBTAP00000000795	-2.18608
C5orf49	Human Chromosome 5 Open Reading Frame 49		2.1797
DHRS7	dehydrogenase/reductase SDR family member 7	ENSBTAP00000027623	2.17001
NPTX1	Neuronal Pentraxin I	ENSBTAP00000011769	-2.16222
FBLN1	fibulin-1	ENSBTAP00000016040	-2.15987
SSLP1	secreted seminal-vesicle Ly-6 protein 1 precursor	P83107	2.15361
AGXT2L1	Alanine--glyoxylate aminotransferase 2-like 1	Q5E9S4	2.14987
MGC157237	hypothetical protein LOC511175	ENSBTAP00000049166	2.13973
LYZ1	Lysozyme C-1	ENSBTAP00000015846	-2.13902
PHLDA1	Pleckstrin Homology-Like Domain, Family A, Member 1	ENSBTAP00000011655	-2.13291
PRPH	Peripherin	ENSBTAP00000023744	2.12445
USP18	ubl carboxyl-terminal hydrolase 18	ENSBTAP00000052924	-2.12393
DUSP6	Dual specificity protein phosphatase 6	ENSBTAP00000006022	-2.11996
PDGFRA	Uncharacterized protein	ENSBTAP00000009441	-2.11637
celf3	CUGBP Elav-like family member 3	ENSBTAP00000052117	2.11221
SERPINH1	Serpin H1	ENSBTAP00000039506	-2.11048
igfbp3	Insulin-like growth factor-binding protein 3	ENSBTAP00000047769	2.10798
ODZ4	odz, odd Oz/ten-m homolog 4 (Drosophila)	XP_586751	2.10749
CYP1B1	Cytochrome P450, Family 1, Subfamily B, Polypeptide 1	ENSBTAP00000013922	-2.08558
P4HA3	Prolyl 4-hydroxylase subunit alpha-3	ENSBTAP00000008644	2.08298
JAKMIP2	janus kinase and microtubule-interacting protein 2	ENSBTAP00000004348	2.08128
LOC101905222	maestro heat-like repeat family member 5-like	ENSBTAP00000037223	2.0757
ENSBTAP00000037223	Uncharacterized protein	ENSBTAP00000037223	2.0757
MGC137099	hepatitis A virus cellular receptor 1	ENSBTAP00000040403	-2.07547
NID1	nidogen 1	ENSBTAP00000009531	-2.07182
rhbdf2	rhomboid 5 homolog 2 (Drosophila)	ENSBTAP00000004463	2.07174
AHCYL2	putative adenosylhomocysteinase 3	ENSBTAP00000002300	2.06829
Cd53	Leukocyte surface antigen CD53	ENSBTAP00000008479	2.06565
SPRY4	Protein sprouty homolog 4	ENSBTAP00000010852	-2.06543
CKB	Creatine kinase B-type	ENSBTAP00000047181	2.06173
sybu	syntabulin	NP_001069979	2.05774
NLRP14	NLR family, pyrin domain containing 14	ENSBTAP00000002954	2.05103
ADD3	gamma-adducin	ENSBTAP00000049254	-2.04997
RBMS2	RNA-binding motif, single-stranded-interacting protein 2	ENSBTAP00000023705	-2.04115
UBD	Ubiquitin D	ENSBTAP00000012533	-2.04067
FAM47E	family with sequence similarity 47, member E		2.03189
MAP1B	Microtubule-Associated Protein 1B	ENSBTAP00000002548	2.03179
NAP1L5	Nucleosome assembly protein 1-like 5	ENSBTAP00000013363	2.03173
Ggnbp1	gametogenetin-binding protein 1	ENSBTAP00000050723	2.03124
MAP1LC3C	microtubule-associated proteins 1A/1B light chain 3C	ENSBTAP00000016532	2.03091
CD8B	T-cell surface glycoprotein CD8 beta chain	ENSBTAP00000032971	-2.00966
C8A	complement component C8 alpha chain	ENSBTAP00000004913	2.00903
mad2l2	mitotic spindle assembly checkpoint protein MAD2B	ENSBTAP00000017655	2.00835
SPRED2	Sprouty-Related, EVH1 Domain Containing 2	ENSBTAP00000025918	-2.00569
FOLR1	Uncharacterized protein	ENSBTAP00000027602	-2.00314
LOC100139916	interleukin 32-like		-2.00248

## Sheet: Table S5
GO Acc.	GO term	Enriched in
GO:0000003	reproduction	PD & DMSO
GO:0000226	microtubule cytoskeleton organization	PD
GO:0000271	polysaccharide biosynthetic process	DMSO
GO:0000278	mitotic cell cycle	PD
GO:0000902	cell morphogenesis	DMSO
GO:0001505	regulation of neurotransmitter levels	DMSO
GO:0001558	regulation of cell growth	PD
GO:0001871	pattern binding	DMSO
GO:0001932	regulation of protein amino acid phosphorylation	PD
GO:0002252	immune effector process	PD
GO:0002253	activation of immune response	PD
GO:0002376	immune system process	PD & DMSO
GO:0002526	acute inflammatory response	PD
GO:0002541	activation of plasma proteins involved in acute inflammatory response	PD
GO:0002682	regulation of immune system process	PD & DMSO
GO:0002684	positive regulation of immune system process	PD
GO:0003001	generation of a signal involved in cell-cell signaling	DMSO
GO:0003006	reproductive developmental process	PD & DMSO
GO:0003008	system process	PD & DMSO
GO:0003013	circulatory system process	PD & DMSO
GO:0003690	double-stranded DNA binding	DMSO
GO:0003712	transcription cofactor activity	DMSO
GO:0003779	actin binding	PD & DMSO
GO:0004197	cysteine-type endopeptidase activity	DMSO
GO:0004497	monooxygenase activity	DMSO
GO:0004713	protein tyrosine kinase activity	DMSO
GO:0004714	transmembrane receptor protein tyrosine kinase activity	DMSO
GO:0004721	phosphoprotein phosphatase activity	DMSO
GO:0004725	protein tyrosine phosphatase activity	DMSO
GO:0004857	enzyme inhibitor activity	DMSO
GO:0004866	endopeptidase inhibitor activity	DMSO
GO:0004867	serine-type endopeptidase inhibitor activity	DMSO
GO:0005102	receptor binding	DMSO
GO:0005126	cytokine receptor binding	DMSO
GO:0005179	hormone activity	DMSO
GO:0005198	structural molecule activity	DMSO
GO:0005488	binding	PD & DMSO
GO:0005506	iron ion binding	DMSO
GO:0005509	calcium ion binding	DMSO
GO:0005515	protein binding	PD & DMSO
GO:0005529	sugar binding	PD
GO:0005539	glycosaminoglycan binding	DMSO
GO:0005576	extracellular region	PD & DMSO
GO:0005578	proteinaceous extracellular matrix	DMSO
GO:0005604	basement membrane	DMSO
GO:0005615	extracellular space	PD
GO:0005622	intracellular	PD & DMSO
GO:0005623	cell	PD & DMSO
GO:0005634	nucleus	PD & DMSO
GO:0005654	nucleoplasm	DMSO
GO:0005737	cytoplasm	PD & DMSO
GO:0005739	mitochondrion	PD & DMSO
GO:0005783	endoplasmic reticulum	PD & DMSO
GO:0005789	endoplasmic reticulum membrane	DMSO
GO:0005794	Golgi apparatus	PD & DMSO
GO:0005829	cytosol	PD & DMSO
GO:0005856	cytoskeleton	PD & DMSO
GO:0005874	microtubule	PD
GO:0005875	microtubule associated complex	PD
GO:0005886	plasma membrane	PD & DMSO
GO:0005887	integral to plasma membrane	PD & DMSO
GO:0005912	adherens junction	PD
GO:0005938	cell cortex	PD
GO:0005976	polysaccharide metabolic process	DMSO
GO:0006022	aminoglycan metabolic process	DMSO
GO:0006082	organic acid metabolic process	PD & DMSO
GO:0006260	DNA replication	DMSO
GO:0006357	regulation of transcription from RNA polymerase II promoter	PD & DMSO
GO:0006366	transcription from RNA polymerase II promoter	PD & DMSO
GO:0006417	regulation of translation	PD
GO:0006461	protein complex assembly	PD & DMSO
GO:0006464	protein modification process	DMSO
GO:0006470	protein amino acid dephosphorylation	DMSO
GO:0006508	proteolysis	PD & DMSO
GO:0006519	cellular amino acid and derivative metabolic process	PD
GO:0006575	cellular amino acid derivative metabolic process	PD
GO:0006605	protein targeting	DMSO
GO:0006629	lipid metabolic process	DMSO
GO:0006725	cellular aromatic compound metabolic process	DMSO
GO:0006766	vitamin metabolic process	DMSO
GO:0006793	phosphorus metabolic process	DMSO
GO:0006796	phosphate metabolic process	DMSO
GO:0006810	transport	DMSO
GO:0006836	neurotransmitter transport	DMSO
GO:0006873	cellular ion homeostasis	PD & DMSO
GO:0006886	intracellular protein transport	DMSO
GO:0006915	apoptosis	PD & DMSO
GO:0006917	induction of apoptosis	PD
GO:0006928	cellular component movement	PD & DMSO
GO:0006950	response to stress	PD & DMSO
GO:0006952	defense response	PD & DMSO
GO:0006954	inflammatory response	PD & DMSO
GO:0006955	immune response	PD & DMSO
GO:0006956	complement activation	PD
GO:0006959	humoral immune response	PD
GO:0006996	organelle organization	PD & DMSO
GO:0007010	cytoskeleton organization	PD & DMSO
GO:0007015	actin filament organization	PD & DMSO
GO:0007017	microtubule-based process	PD
GO:0007019	microtubule depolymerization	PD
GO:0007026	negative regulation of microtubule depolymerization	PD
GO:0007049	cell cycle	PD & DMSO
GO:0007050	cell cycle arrest	DMSO
GO:0007155	cell adhesion	PD & DMSO
GO:0007166	cell surface receptor linked signaling pathway	DMSO
GO:0007167	enzyme linked receptor protein signaling pathway	PD & DMSO
GO:0007169	transmembrane receptor protein tyrosine kinase signaling pathway	DMSO
GO:0007178	transmembrane receptor protein serine/threonine kinase signaling pathway	DMSO
GO:0007242	intracellular signaling cascade	DMSO
GO:0007267	cell-cell signaling	PD & DMSO
GO:0007268	synaptic transmission	PD & DMSO
GO:0007275	multicellular organismal development	PD & DMSO
GO:0007276	gamete generation	PD & DMSO
GO:0007283	spermatogenesis	PD & DMSO
GO:0007346	regulation of mitotic cell cycle	PD
GO:0007517	muscle organ development	PD & DMSO
GO:0007548	sex differentiation	PD & DMSO
GO:0007600	sensory perception	DMSO
GO:0007610	behavior	DMSO
GO:0008015	blood circulation	PD & DMSO
GO:0008017	microtubule binding	PD
GO:0008047	enzyme activator activity	DMSO
GO:0008092	cytoskeletal protein binding	PD
GO:0008104	protein localization	DMSO
GO:0008134	transcription factor binding	DMSO
GO:0008152	metabolic process	PD & DMSO
GO:0008201	heparin binding	DMSO
GO:0008219	cell death	PD & DMSO
GO:0008234	cysteine-type peptidase activity	PD & DMSO
GO:0008360	regulation of cell shape	PD
GO:0008361	regulation of cell size	PD
GO:0009055	electron carrier activity	DMSO
GO:0009308	amine metabolic process	PD & DMSO
GO:0009605	response to external stimulus	PD & DMSO
GO:0009607	response to biotic stimulus	DMSO
GO:0009611	response to wounding	PD & DMSO
GO:0009653	anatomical structure morphogenesis	PD & DMSO
GO:0009719	response to endogenous stimulus	PD
GO:0009725	response to hormone stimulus	PD
GO:0009790	embryonic development	PD & DMSO
GO:0009890	negative regulation of biosynthetic process	PD & DMSO
GO:0009891	positive regulation of biosynthetic process	DMSO
GO:0009892	negative regulation of metabolic process	PD & DMSO
GO:0009893	positive regulation of metabolic process	PD & DMSO
GO:0009966	regulation of signal transduction	PD & DMSO
GO:0009968	negative regulation of signal transduction	PD & DMSO
GO:0009987	cellular process	PD & DMSO
GO:0010033	response to organic substance	PD & DMSO
GO:0010557	positive regulation of macromolecule biosynthetic process	DMSO
GO:0010558	negative regulation of macromolecule biosynthetic process	PD & DMSO
GO:0010604	positive regulation of macromolecule metabolic process	PD & DMSO
GO:0010605	negative regulation of macromolecule metabolic process	PD & DMSO
GO:0010608	posttranscriptional regulation of gene expression	PD
GO:0010628	positive regulation of gene expression	DMSO
GO:0010629	negative regulation of gene expression	PD & DMSO
GO:0010646	regulation of cell communication	PD & DMSO
GO:0010648	negative regulation of cell communication	PD & DMSO
GO:0010941	regulation of cell death	PD & DMSO
GO:0010942	positive regulation of cell death	PD & DMSO
GO:0012501	programmed cell death	PD & DMSO
GO:0012502	induction of programmed cell death	PD
GO:0012505	endomembrane system	PD & DMSO
GO:0015031	protein transport	DMSO
GO:0015629	actin cytoskeleton	PD & DMSO
GO:0015630	microtubule cytoskeleton	PD
GO:0015631	tubulin binding	PD
GO:0015849	organic acid transport	DMSO
GO:0016020	membrane	PD & DMSO
GO:0016021	integral to membrane	PD
GO:0016023	cytoplasmic membrane-bounded vesicle	DMSO
GO:0016043	cellular component organization	PD & DMSO
GO:0016044	cellular membrane organization	DMSO
GO:0016049	cell growth	PD
GO:0016051	carbohydrate biosynthetic process	DMSO
GO:0016192	vesicle-mediated transport	DMSO
GO:0016265	death	PD & DMSO
GO:0016301	kinase activity	DMSO
GO:0016310	phosphorylation	DMSO
GO:0016311	dephosphorylation	DMSO
GO:0016323	basolateral plasma membrane	PD
GO:0016337	cell-cell adhesion	DMSO
GO:0016459	myosin complex	PD
GO:0016477	cell migration	PD & DMSO
GO:0016481	negative regulation of transcription	PD & DMSO
GO:0016485	protein processing	PD
GO:0016564	transcription repressor activity	DMSO
GO:0016597	amino acid binding	DMSO
GO:0016705	oxidoreductase activity, acting on paired donors, with incorporation or reduction of molecular oxygen	DMSO
GO:0016712	oxidoreductase activity, acting on paired donors, with incorporation or reduction of molecular oxygen, reduced flavin or flavoprotein as one donor, and incorporation of one atom of oxygen	DMSO
GO:0017124	SH3 domain binding	DMSO
GO:0018193	peptidyl-amino acid modification	PD & DMSO
GO:0019199	transmembrane receptor protein kinase activity	DMSO
GO:0019220	regulation of phosphate metabolic process	PD & DMSO
GO:0019222	regulation of metabolic process	PD & DMSO
GO:0019226	transmission of nerve impulse	PD & DMSO
GO:0019538	protein metabolic process	PD & DMSO
GO:0019725	cellular homeostasis	PD & DMSO
GO:0019752	carboxylic acid metabolic process	PD & DMSO
GO:0019825	oxygen binding	DMSO
GO:0019842	vitamin binding	PD & DMSO
GO:0019897	extrinsic to plasma membrane	DMSO
GO:0019898	extrinsic to membrane	DMSO
GO:0019899	enzyme binding	PD & DMSO
GO:0019904	protein domain specific binding	PD & DMSO
GO:0019953	sexual reproduction	PD & DMSO
GO:0022402	cell cycle process	PD & DMSO
GO:0022411	cellular component disassembly	PD
GO:0022414	reproductive process	PD & DMSO
GO:0022607	cellular component assembly	PD & DMSO
GO:0022610	biological adhesion	PD & DMSO
GO:0030029	actin filament-based process	PD & DMSO
GO:0030030	cell projection organization	PD
GO:0030036	actin cytoskeleton organization	PD & DMSO
GO:0030054	cell junction	PD & DMSO
GO:0030154	cell differentiation	PD
GO:0030198	extracellular matrix organization	DMSO
GO:0030203	glycosaminoglycan metabolic process	DMSO
GO:0030234	enzyme regulator activity	DMSO
GO:0030246	carbohydrate binding	PD & DMSO
GO:0030247	polysaccharide binding	DMSO
GO:0030414	peptidase inhibitor activity	DMSO
GO:0031012	extracellular matrix	DMSO
GO:0031090	organelle membrane	PD & DMSO
GO:0031109	microtubule polymerization or depolymerization	PD
GO:0031110	regulation of microtubule polymerization or depolymerization	PD
GO:0031111	negative regulation of microtubule polymerization or depolymerization	PD
GO:0031114	regulation of microtubule depolymerization	PD
GO:0031224	intrinsic to membrane	PD
GO:0031226	intrinsic to plasma membrane	PD & DMSO
GO:0031323	regulation of cellular metabolic process	PD & DMSO
GO:0031324	negative regulation of cellular metabolic process	PD & DMSO
GO:0031325	positive regulation of cellular metabolic process	PD & DMSO
GO:0031327	negative regulation of cellular biosynthetic process	PD & DMSO
GO:0031328	positive regulation of cellular biosynthetic process	DMSO
GO:0031399	regulation of protein modification process	PD
GO:0031406	carboxylic acid binding	DMSO
GO:0031410	cytoplasmic vesicle	PD & DMSO
GO:0031967	organelle envelope	DMSO
GO:0031974	membrane-enclosed lumen	PD & DMSO
GO:0031975	envelope	DMSO
GO:0031981	nuclear lumen	DMSO
GO:0031982	vesicle	PD & DMSO
GO:0031988	membrane-bounded vesicle	DMSO
GO:0032268	regulation of cellular protein metabolic process	PD & DMSO
GO:0032269	negative regulation of cellular protein metabolic process	PD
GO:0032270	positive regulation of cellular protein metabolic process	PD
GO:0032403	protein complex binding	DMSO
GO:0032501	multicellular organismal process	PD & DMSO
GO:0032502	developmental process	PD & DMSO
GO:0032535	regulation of cellular component size	PD
GO:0032787	monocarboxylic acid metabolic process	PD & DMSO
GO:0032879	regulation of localization	PD & DMSO
GO:0032886	regulation of microtubule-based process	PD
GO:0032940	secretion by cell	DMSO
GO:0032984	macromolecular complex disassembly	PD
GO:0032989	cellular component morphogenesis	PD & DMSO
GO:0032990	cell part morphogenesis	PD
GO:0032991	macromolecular complex	PD
GO:0033036	macromolecule localization	DMSO
GO:0033043	regulation of organelle organization	PD
GO:0033554	cellular response to stress	PD & DMSO
GO:0034613	cellular protein localization	DMSO
GO:0034621	cellular macromolecular complex subunit organization	PD
GO:0034622	cellular macromolecular complex assembly	PD
GO:0034623	cellular macromolecular complex disassembly	PD
GO:0040007	growth	PD & DMSO
GO:0040008	regulation of growth	PD & DMSO
GO:0040011	locomotion	PD & DMSO
GO:0042060	wound healing	DMSO
GO:0042175	nuclear envelope-endoplasmic reticulum network	DMSO
GO:0042180	cellular ketone metabolic process	PD & DMSO
GO:0042221	response to chemical stimulus	PD & DMSO
GO:0042325	regulation of phosphorylation	PD & DMSO
GO:0042592	homeostatic process	PD & DMSO
GO:0042802	identical protein binding	DMSO
GO:0042803	protein homodimerization activity	PD & DMSO
GO:0042981	regulation of apoptosis	PD & DMSO
GO:0043062	extracellular structure organization	DMSO
GO:0043065	positive regulation of apoptosis	PD & DMSO
GO:0043067	regulation of programmed cell death	PD & DMSO
GO:0043068	positive regulation of programmed cell death	PD & DMSO
GO:0043085	positive regulation of catalytic activity	PD & DMSO
GO:0043167	ion binding	DMSO
GO:0043169	cation binding	DMSO
GO:0043170	macromolecule metabolic process	DMSO
GO:0043176	amine binding	DMSO
GO:0043226	organelle	PD & DMSO
GO:0043227	membrane-bounded organelle	PD & DMSO
GO:0043228	non-membrane-bounded organelle	PD
GO:0043229	intracellular organelle	PD & DMSO
GO:0043231	intracellular membrane-bounded organelle	PD & DMSO
GO:0043232	intracellular non-membrane-bounded organelle	PD
GO:0043233	organelle lumen	PD & DMSO
GO:0043234	protein complex	PD
GO:0043241	protein complex disassembly	PD
GO:0043242	negative regulation of protein complex disassembly	PD
GO:0043244	regulation of protein complex disassembly	PD
GO:0043412	macromolecule modification	DMSO
GO:0043436	oxoacid metabolic process	PD & DMSO
GO:0043549	regulation of kinase activity	DMSO
GO:0043566	structure-specific DNA binding	DMSO
GO:0043624	cellular protein complex disassembly	PD
GO:0043687	post-translational protein modification	DMSO
GO:0043933	macromolecular complex subunit organization	PD & DMSO
GO:0044085	cellular component biogenesis	PD & DMSO
GO:0044092	negative regulation of molecular function	PD
GO:0044093	positive regulation of molecular function	PD & DMSO
GO:0044237	cellular metabolic process	DMSO
GO:0044238	primary metabolic process	DMSO
GO:0044255	cellular lipid metabolic process	DMSO
GO:0044260	cellular macromolecule metabolic process	DMSO
GO:0044267	cellular protein metabolic process	DMSO
GO:0044420	extracellular matrix part	DMSO
GO:0044421	extracellular region part	PD & DMSO
GO:0044422	organelle part	PD & DMSO
GO:0044424	intracellular part	PD & DMSO
GO:0044425	membrane part	PD
GO:0044428	nuclear part	PD & DMSO
GO:0044430	cytoskeletal part	PD & DMSO
GO:0044432	endoplasmic reticulum part	DMSO
GO:0044433	cytoplasmic vesicle part	DMSO
GO:0044444	cytoplasmic part	PD & DMSO
GO:0044446	intracellular organelle part	PD & DMSO
GO:0044448	cell cortex part	PD
GO:0044459	plasma membrane part	PD & DMSO
GO:0044464	cell part	PD & DMSO
GO:0045184	establishment of protein localization	DMSO
GO:0045202	synapse	DMSO
GO:0045859	regulation of protein kinase activity	DMSO
GO:0045892	negative regulation of transcription, DNA-dependent	PD & DMSO
GO:0045934	negative regulation of nucleobase, nucleoside, nucleotide and nucleic acid metabolic process	PD & DMSO
GO:0045935	positive regulation of nucleobase, nucleoside, nucleotide and nucleic acid metabolic process	DMSO
GO:0045941	positive regulation of transcription	DMSO
GO:0046872	metal ion binding	DMSO
GO:0046903	secretion	DMSO
GO:0046907	intracellular transport	DMSO
GO:0046930	pore complex	PD
GO:0046942	carboxylic acid transport	DMSO
GO:0046983	protein dimerization activity	PD & DMSO
GO:0048232	male gamete generation	PD & DMSO
GO:0048513	organ development	PD
GO:0048518	positive regulation of biological process	PD & DMSO
GO:0048519	negative regulation of biological process	PD & DMSO
GO:0048522	positive regulation of cellular process	PD & DMSO
GO:0048523	negative regulation of cellular process	PD & DMSO
GO:0048583	regulation of response to stimulus	PD & DMSO
GO:0048584	positive regulation of response to stimulus	PD & DMSO
GO:0048589	developmental growth	PD
GO:0048646	anatomical structure formation involved in morphogenesis	PD & DMSO
GO:0048731	system development	PD & DMSO
GO:0048856	anatomical structure development	PD & DMSO
GO:0048869	cellular developmental process	PD & DMSO
GO:0048870	cell motility	PD & DMSO
GO:0048878	chemical homeostasis	PD & DMSO
GO:0050776	regulation of immune response	PD & DMSO
GO:0050778	positive regulation of immune response	PD
GO:0050789	regulation of biological process	PD & DMSO
GO:0050790	regulation of catalytic activity	PD & DMSO
GO:0050793	regulation of developmental process	PD & DMSO
GO:0050794	regulation of cellular process	PD & DMSO
GO:0050801	ion homeostasis	PD & DMSO
GO:0050877	neurological system process	PD & DMSO
GO:0050890	cognition	PD & DMSO
GO:0050896	response to stimulus	PD & DMSO
GO:0051015	actin filament binding	PD
GO:0051094	positive regulation of developmental process	PD
GO:0051098	regulation of binding	PD
GO:0051128	regulation of cellular component organization	PD
GO:0051172	negative regulation of nitrogen compound metabolic process	PD & DMSO
GO:0051173	positive regulation of nitrogen compound metabolic process	DMSO
GO:0051174	regulation of phosphorus metabolic process	PD & DMSO
GO:0051179	localization	PD & DMSO
GO:0051234	establishment of localization	PD & DMSO
GO:0051239	regulation of multicellular organismal process	PD & DMSO
GO:0051246	regulation of protein metabolic process	PD & DMSO
GO:0051247	positive regulation of protein metabolic process	PD
GO:0051248	negative regulation of protein metabolic process	PD
GO:0051253	negative regulation of RNA metabolic process	PD & DMSO
GO:0051259	protein oligomerization	DMSO
GO:0051260	protein homooligomerization	DMSO
GO:0051261	protein depolymerization	PD
GO:0051301	cell division	PD
GO:0051336	regulation of hydrolase activity	PD & DMSO
GO:0051338	regulation of transferase activity	DMSO
GO:0051345	positive regulation of hydrolase activity	PD & DMSO
GO:0051493	regulation of cytoskeleton organization	PD
GO:0051494	negative regulation of cytoskeleton organization	PD
GO:0051604	protein maturation	PD
GO:0051605	protein maturation by peptide bond cleavage	PD
GO:0051641	cellular localization	PD & DMSO
GO:0051649	establishment of localization in cell	PD & DMSO
GO:0051674	localization of cell	PD & DMSO
GO:0051716	cellular response to stimulus	PD & DMSO
GO:0051726	regulation of cell cycle	PD
GO:0055082	cellular chemical homeostasis	PD & DMSO
GO:0055114	oxidation reduction	DMSO
GO:0060255	regulation of macromolecule metabolic process	DMSO
GO:0065003	macromolecular complex assembly	PD & DMSO
GO:0065007	biological regulation	PD & DMSO
GO:0065008	regulation of biological quality	PD & DMSO
GO:0065009	regulation of molecular function	PD & DMSO
GO:0070013	intracellular organelle lumen	PD & DMSO
GO:0070161	anchoring junction	PD
GO:0070271	protein complex biogenesis	PD & DMSO
GO:0070507	regulation of microtubule cytoskeleton organization	PD
GO:0070727	cellular macromolecule localization	DMSO
GO:0080090	regulation of primary metabolic process	DMSO
GO:0090066	regulation of anatomical structure size	PD

## Sheet: Table S6
GO Acc.	Ontology	GO discription	ICMup	PD up	PD down
GO:0048731	P	system development	1	1	1
GO:0048856	P	anatomical structure development	1	1	1
GO:0048513	P	organ development	1	1	1
GO:0032501	P	multicellular organismal process	1	1	1
GO:0007275	P	multicellular organismal development	1	1	1
GO:0032502	P	developmental process	1	1	1
GO:0009653	P	anatomical structure morphogenesis	1	1	1
GO:0030154	P	cell differentiation	1	1	1
GO:0048869	P	cellular developmental process	1	1	1
GO:0048518	P	positive regulation of biological process	1	1	1
GO:0009790	P	embryonic development	1	1	1
GO:0051239	P	regulation of multicellular organismal process	1	1	1
GO:0048522	P	positive regulation of cellular process	1	1	1
GO:0050896	P	response to stimulus	1	1	1
GO:0048523	P	negative regulation of cellular process	1	1	1
GO:0006928	P	cellular component movement	1	1	1
GO:0006950	P	response to stress	1	1	1
GO:0048519	P	negative regulation of biological process	1	1	1
GO:0006952	P	defense response	1	1	1
GO:0040011	P	locomotion	1	1	1
GO:0007167	P	enzyme linked receptor protein signaling pathway	1	0	1
GO:0048870	P	cell motility	1	1	1
GO:0016477	P	cell migration	1	1	1
GO:0051674	P	localization of cell	1	1	1
GO:0003008	P	system process	1	1	1
GO:0007267	P	cell-cell signaling	1	0	1
GO:0002252	P	immune effector process	1	1	0
GO:0006954	P	inflammatory response	1	1	1
GO:0002682	P	regulation of immune system process	1	1	0
GO:0010605	P	negative regulation of macromolecule metabolic process	1	1	1
GO:0003006	P	reproductive developmental process	1	1	1
GO:0045892	P	negative regulation of transcription, DNA-dependent	1	1	1
GO:0051253	P	negative regulation of RNA metabolic process	1	1	1
GO:0031324	P	negative regulation of cellular metabolic process	1	1	1
GO:0009892	P	negative regulation of metabolic process	1	1	1
GO:0065008	P	regulation of biological quality	1	1	1
GO:0032879	P	regulation of localization	1	0	1
GO:0010942	P	positive regulation of cell death	1	1	1
GO:0043065	P	positive regulation of apoptosis	1	1	1
GO:0043068	P	positive regulation of programmed cell death	1	1	1
GO:0007169	P	transmembrane receptor protein tyrosine kinase signaling pathway	1	0	1
GO:0006357	P	regulation of transcription from RNA polymerase II promoter	1	1	1
GO:0009611	P	response to wounding	1	1	1
GO:0010629	P	negative regulation of gene expression	1	1	1
GO:0048646	P	anatomical structure formation involved in morphogenesis	1	1	1
GO:0016481	P	negative regulation of transcription	1	1	1
GO:0000003	P	reproduction	1	1	1
GO:0022414	P	reproductive process	1	1	1
GO:0042221	P	response to chemical stimulus	1	0	1
GO:0045934	P	negative regulation of nucleobase, nucleoside, nucleotide and nucleic acid metabolic process	1	1	1
GO:0051172	P	negative regulation of nitrogen compound metabolic process	1	1	1
GO:0009605	P	response to external stimulus	1	1	1
GO:0031327	P	negative regulation of cellular biosynthetic process	1	1	1
GO:0010558	P	negative regulation of macromolecule biosynthetic process	1	1	1
GO:0009890	P	negative regulation of biosynthetic process	1	1	1
GO:0048584	P	positive regulation of response to stimulus	1	1	0
GO:0042981	P	regulation of apoptosis	1	1	1
GO:0050776	P	regulation of immune response	1	1	0
GO:0010941	P	regulation of cell death	1	1	1
GO:0043067	P	regulation of programmed cell death	1	1	1
GO:0007178	P	transmembrane receptor protein serine/threonine kinase signaling pathway	1	0	1
GO:0010033	P	response to organic substance	1	0	1
GO:0030030	P	cell projection organization	1	1	0
GO:0009968	P	negative regulation of signal transduction	1	0	1
GO:0010648	P	negative regulation of cell communication	1	0	1
GO:0002376	P	immune system process	1	1	1
GO:0010646	P	regulation of cell communication	1	1	1
GO:0065007	P	biological regulation	1	1	1
GO:0019226	P	transmission of nerve impulse	1	0	1
GO:0007548	P	sex differentiation	1	0	1
GO:0007268	P	synaptic transmission	1	0	1
GO:0007610	P	behavior	1	0	1
GO:0006366	P	transcription from RNA polymerase II promoter	1	1	1
GO:0012501	P	programmed cell death	1	1	1
GO:0006915	P	apoptosis	1	1	1
GO:0016265	P	death	1	1	1
GO:0008219	P	cell death	1	1	1
GO:0009893	P	positive regulation of metabolic process	1	0	1
GO:0010604	P	positive regulation of macromolecule metabolic process	1	0	1
GO:0031325	P	positive regulation of cellular metabolic process	1	0	1
GO:0050877	P	neurological system process	1	0	1
GO:0016043	P	cellular component organization	1	1	1
GO:0018193	P	peptidyl-amino acid modification	1	0	1
GO:0006873	P	cellular ion homeostasis	1	1	1
GO:0055082	P	cellular chemical homeostasis	1	1	1
GO:0007276	P	gamete generation	1	0	1
GO:0051049	P	regulation of transport	1	0	1
GO:0051260	P	protein homooligomerization	1	0	1
GO:0051093	P	negative regulation of developmental process	1	0	0
GO:0030198	P	extracellular matrix organization	1	0	1
GO:0048878	P	chemical homeostasis	1	1	1
GO:0051345	P	positive regulation of hydrolase activity	1	0	0
GO:0050801	P	ion homeostasis	1	1	1
GO:0051259	P	protein oligomerization	1	0	1
GO:0043062	P	extracellular structure organization	1	0	1
GO:0032268	P	regulation of cellular protein metabolic process	1	0	1
GO:0019953	P	sexual reproduction	1	0	1
GO:0007155	P	cell adhesion	1	1	1
GO:0022610	P	biological adhesion	1	1	1
GO:0003013	P	circulatory system process	1	1	0
GO:0006874	P	cellular calcium ion homeostasis	1	0	0
GO:0055074	P	calcium ion homeostasis	1	0	0
GO:0044092	P	negative regulation of molecular function	1	0	1
GO:0033673	P	negative regulation of kinase activity	1	0	1
GO:0051348	P	negative regulation of transferase activity	1	0	1
GO:0008015	P	blood circulation	1	1	0
GO:0043086	P	negative regulation of catalytic activity	1	0	1
GO:0006469	P	negative regulation of protein kinase activity	1	0	1
GO:0050789	P	regulation of biological process	1	1	1
GO:0009987	P	cellular process	1	1	1
GO:0003001	P	generation of a signal involved in cell-cell signaling	1	0	1
GO:0042325	P	regulation of phosphorylation	1	0	1
GO:0001505	P	regulation of neurotransmitter levels	1	0	1
GO:0055065	P	metal ion homeostasis	1	0	0
GO:0000902	P	cell morphogenesis	1	0	0
GO:0002684	P	positive regulation of immune system process	1	1	0
GO:0065009	P	regulation of molecular function	1	0	1
GO:0050790	P	regulation of catalytic activity	1	0	1
GO:0006956	P	complement activation	1	1	0
GO:0006875	P	cellular metal ion homeostasis	1	0	0
GO:0002541	P	activation of plasma proteins involved in acute inflammatory response	1	1	0
GO:0050778	P	positive regulation of immune response	1	1	0
GO:0051301	P	cell division	1	1	0
GO:0002253	P	activation of immune response	1	1	0
GO:0019220	P	regulation of phosphate metabolic process	1	0	1
GO:0051174	P	regulation of phosphorus metabolic process	1	0	1
GO:0006959	P	humoral immune response	1	1	0
GO:0019725	P	cellular homeostasis	1	1	1
GO:0040012	P	regulation of locomotion	1	0	0
GO:0030334	P	regulation of cell migration	1	0	0
GO:0051270	P	regulation of cellular component movement	1	0	0
GO:0006955	P	immune response	1	1	1
GO:0009966	P	regulation of signal transduction	1	0	1
GO:0042592	P	homeostatic process	1	1	1
GO:0007517	P	muscle organ development	1	1	0
GO:0002526	P	acute inflammatory response	1	1	0
GO:0045935	P	positive regulation of nucleobase, nucleoside, nucleotide and nucleic acid metabolic process	1	0	1
GO:0051173	P	positive regulation of nitrogen compound metabolic process	1	0	1
GO:0051605	P	protein maturation by peptide bond cleavage	1	1	0
GO:0007283	P	spermatogenesis	1	0	1
GO:0009891	P	positive regulation of biosynthetic process	1	0	1
GO:0010557	P	positive regulation of macromolecule biosynthetic process	1	0	1
GO:0030203	P	glycosaminoglycan metabolic process	1	0	1
GO:0048232	P	male gamete generation	1	0	1
GO:0031328	P	positive regulation of cellular biosynthetic process	1	0	1
GO:0051604	P	protein maturation	1	1	0
GO:0016485	P	protein processing	1	1	0
GO:0006022	P	aminoglycan metabolic process	1	0	1
GO:0009308	P	amine metabolic process	1	1	1
GO:0008152	P	metabolic process	1	1	1
GO:0050793	P	regulation of developmental process	1	0	1
GO:0000271	P	polysaccharide biosynthetic process	1	0	1
GO:0051246	P	regulation of protein metabolic process	1	0	1
GO:0043549	P	regulation of kinase activity	1	0	1
GO:0045859	P	regulation of protein kinase activity	1	0	1
GO:0051338	P	regulation of transferase activity	1	0	1
GO:0044093	P	positive regulation of molecular function	1	0	0
GO:0043085	P	positive regulation of catalytic activity	1	0	0
GO:0032989	P	cellular component morphogenesis	1	0	0
GO:0051179	P	localization	1	0	1
GO:0044237	P	cellular metabolic process	1	0	1
GO:0009607	P	response to biotic stimulus	1	0	1
GO:0046903	P	secretion	1	0	1
GO:0032940	P	secretion by cell	1	0	1
GO:0000278	P	mitotic cell cycle	1	0	0
GO:0051649	P	establishment of localization in cell	1	0	1
GO:0015980	P	energy derivation by oxidation of organic compounds	1	0	0
GO:0051641	P	cellular localization	1	0	1
GO:0006575	P	cellular amino acid derivative metabolic process	1	1	0
GO:0006836	P	neurotransmitter transport	1	0	1
GO:0016051	P	carbohydrate biosynthetic process	1	0	1
GO:0005976	P	polysaccharide metabolic process	1	0	1
GO:0050890	P	cognition	1	0	0
GO:0007166	P	cell surface receptor linked signaling pathway	1	0	1
GO:0050794	P	regulation of cellular process	1	0	1
GO:0006508	P	proteolysis	1	1	1
GO:0040007	P	growth	1	1	0
GO:0032787	P	monocarboxylic acid metabolic process	1	0	0
GO:0030005	P	cellular di-, tri-valent inorganic cation homeostasis	1	0	0
GO:0030003	P	cellular cation homeostasis	1	0	0
GO:0055066	P	di-, tri-valent inorganic cation homeostasis	1	0	0
GO:0031323	P	regulation of cellular metabolic process	1	0	1
GO:0043170	P	macromolecule metabolic process	1	0	1
GO:0043436	P	oxoacid metabolic process	1	1	0
GO:0055114	P	oxidation reduction	1	0	1
GO:0006082	P	organic acid metabolic process	1	1	0
GO:0019752	P	carboxylic acid metabolic process	1	1	0
GO:0070271	P	protein complex biogenesis	1	0	1
GO:0006461	P	protein complex assembly	1	0	1
GO:0042180	P	cellular ketone metabolic process	1	1	0
GO:0019222	P	regulation of metabolic process	1	0	1
GO:0051336	P	regulation of hydrolase activity	1	0	0
GO:0007049	P	cell cycle	1	0	0
GO:0055080	P	cation homeostasis	1	0	0
GO:0051716	P	cellular response to stimulus	1	0	0
GO:0019538	P	protein metabolic process	1	0	1
GO:0044238	P	primary metabolic process	1	0	1
GO:0006464	P	protein modification process	1	0	1
GO:0043412	P	macromolecule modification	1	0	1
GO:0006091	P	generation of precursor metabolites and energy	1	0	0
GO:0043687	P	post-translational protein modification	1	0	1
GO:0016337	P	cell-cell adhesion	1	0	0
GO:0006519	P	cellular amino acid and derivative metabolic process	1	1	0
GO:0007242	P	intracellular signaling cascade	1	0	1
GO:0044267	P	cellular protein metabolic process	1	0	1
GO:0043933	P	macromolecular complex subunit organization	1	0	0
GO:0006807	P	nitrogen compound metabolic process	1	1	0
GO:0044260	P	cellular macromolecule metabolic process	1	0	1
GO:0016310	P	phosphorylation	1	0	1
GO:0005515	F	protein binding	1	1	1
GO:0005488	F	binding	1	1	1
GO:0042803	F	protein homodimerization activity	1	0	1
GO:0030246	F	carbohydrate binding	1	1	1
GO:0019899	F	enzyme binding	1	0	1
GO:0031406	F	carboxylic acid binding	1	0	1
GO:0008201	F	heparin binding	1	0	1
GO:0001948	F	glycoprotein binding	1	0	0
GO:0005529	F	sugar binding	1	1	0
GO:0005509	F	calcium ion binding	1	1	1
GO:0032403	F	protein complex binding	1	0	0
GO:0046983	F	protein dimerization activity	1	0	1
GO:0005539	F	glycosaminoglycan binding	1	0	1
GO:0005201	F	extracellular matrix structural constituent	1	0	0
GO:0004857	F	enzyme inhibitor activity	1	0	1
GO:0030247	F	polysaccharide binding	1	0	1
GO:0001871	F	pattern binding	1	0	1
GO:0004714	F	transmembrane receptor protein tyrosine kinase activity	1	0	1
GO:0004197	F	cysteine-type endopeptidase activity	1	0	1
GO:0000287	F	magnesium ion binding	1	0	0
GO:0005506	F	iron ion binding	1	0	1
GO:0008092	F	cytoskeletal protein binding	1	1	0
GO:0019199	F	transmembrane receptor protein kinase activity	1	0	1
GO:0016616	F	oxidoreductase activity, acting on the CH-OH group of donors, NAD or NADP as acceptor	1	0	0
GO:0016614	F	oxidoreductase activity, acting on CH-OH group of donors	1	0	0
GO:0004866	F	endopeptidase inhibitor activity	1	0	1
GO:0016705	F	oxidoreductase activity, acting on paired donors, with incorporation or reduction of molecular oxygen	1	0	0
GO:0030234	F	enzyme regulator activity	1	0	1
GO:0008234	F	cysteine-type peptidase activity	1	0	1
GO:0030414	F	peptidase inhibitor activity	1	0	1
GO:0019842	F	vitamin binding	1	0	0
GO:0009055	F	electron carrier activity	1	0	1
GO:0043167	F	ion binding	1	0	1
GO:0005102	F	receptor binding	1	0	1
GO:0005198	F	structural molecule activity	1	1	0
GO:0016491	F	oxidoreductase activity	1	0	0
GO:0043169	F	cation binding	1	0	1
GO:0004713	F	protein tyrosine kinase activity	1	0	1
GO:0004867	F	serine-type endopeptidase inhibitor activity	1	0	1
GO:0046872	F	metal ion binding	1	0	1
GO:0005615	C	extracellular space	1	1	1
GO:0044421	C	extracellular region part	1	1	1
GO:0044444	C	cytoplasmic part	1	1	1
GO:0005737	C	cytoplasm	1	1	1
GO:0005576	C	extracellular region	1	1	1
GO:0005886	C	plasma membrane	1	1	1
GO:0044424	C	intracellular part	1	1	1
GO:0043231	C	intracellular membrane-bounded organelle	1	1	1
GO:0043227	C	membrane-bounded organelle	1	1	1
GO:0031226	C	intrinsic to plasma membrane	1	1	1
GO:0043229	C	intracellular organelle	1	1	1
GO:0043226	C	organelle	1	1	1
GO:0005887	C	integral to plasma membrane	1	1	1
GO:0005783	C	endoplasmic reticulum	1	1	1
GO:0044459	C	plasma membrane part	1	1	1
GO:0005829	C	cytosol	1	1	1
GO:0005622	C	intracellular	1	1	1
GO:0044464	C	cell part	1	1	1
GO:0016023	C	cytoplasmic membrane-bounded vesicle	1	0	1
GO:0031982	C	vesicle	1	0	1
GO:0031988	C	membrane-bounded vesicle	1	0	1
GO:0031410	C	cytoplasmic vesicle	1	0	1
GO:0005623	C	cell	1	1	1
GO:0043233	C	organelle lumen	1	0	1
GO:0031974	C	membrane-enclosed lumen	1	0	1
GO:0005578	C	proteinaceous extracellular matrix	1	0	1
GO:0044433	C	cytoplasmic vesicle part	1	0	1
GO:0044422	C	organelle part	1	1	1
GO:0044446	C	intracellular organelle part	1	1	1
GO:0031012	C	extracellular matrix	1	0	1
GO:0070013	C	intracellular organelle lumen	1	0	1
GO:0005739	C	mitochondrion	1	1	1
GO:0044420	C	extracellular matrix part	1	0	1
GO:0005604	C	basement membrane	1	0	1
GO:0044432	C	endoplasmic reticulum part	1	0	1
GO:0016020	C	membrane	1	1	1
GO:0012506	C	vesicle membrane	1	0	0
GO:0030659	C	cytoplasmic vesicle membrane	1	0	0
GO:0043234	C	protein complex	1	1	0
GO:0005794	C	Golgi apparatus	1	0	1
GO:0031090	C	organelle membrane	1	0	1
GO:0032991	C	macromolecular complex	1	1	0
GO:0012505	C	endomembrane system	1	0	1
GO:0031981	C	nuclear lumen	1	0	1
GO:0045202	C	synapse	1	0	1
GO:0005634	C	nucleus	1	1	1
GO:0044430	C	cytoskeletal part	1	1	0
GO:0044428	C	nuclear part	1	0	1
GO:0044425	C	membrane part	1	0	0
GO:0005856	C	cytoskeleton	1	1	0
GO:0009888	P	tissue development	0	1	1
GO:0044057	P	regulation of system process	0	1	1
GO:0012502	P	induction of programmed cell death	0	1	1
GO:0006917	P	induction of apoptosis	0	1	1
GO:0008283	P	cell proliferation	0	1	0
GO:0048583	P	regulation of response to stimulus	0	1	1
GO:0007010	P	cytoskeleton organization	0	1	0
GO:0006796	P	phosphate metabolic process	0	0	1
GO:0006793	P	phosphorus metabolic process	0	0	1
GO:0006629	P	lipid metabolic process	0	0	1
GO:0042802	F	identical protein binding	0	0	1

## Sheet: Table S7
uArray sample	Embryos #
B 1 / Bp 1	38 / 113
B 2 / Bp 2	47 / 173
ICM 1	55
ICM 2	109
M 1	170
M 2	126
TE 1	56
TE 2	108
ICM-C 1	61
ICM-C 2	66
ICM-PD 1	32
ICM-PD 2	30
Bp 3	50
Bp 4	50

## Sheet: Table S8
Gene	Name	GenBank Acc #	Forward primer 5'-->3'	Reverse primer 5'-->3'	Length (bp)	Tm (°C)
CDX2	Caudal type homeobox 2	NM_001206299	AACCTGTGCGAGTGGA	GCGACTGTAGTGAAACTCC	137	59.5
FN1	Fibronectin 1	XM_005202777	CACTCCTACAACCAGTATTCC	GGGAATCTTCTCTGTCAGC	111	58.7
HMGB1	High mobility group box 1	NM_176612	GGATGCTTCTGTCAACTTCTC	TCATTTCTCTTTCATAACGGGC	130	57.7
IFNT	Interferon-Tau 3g	NM_001168279	GATGACTCTCGCTGACTAAGATGC	CTGCTGACAAAGTATCGGCTAAAG	127	60.2
KRT18	Keratin 18	NM_001192095	CCCTGCTGAATGTCAAGGTC	ACACCACTTTGCCATCCAC	164	58.7
NANOG	Nanog homeobox	NM_001025344	GAGAGCACAGAGAAGGAAGA	CTGGTGGTAGGAATAGAAGC	300	60
POU5F1	POU Class 5 Homeobox 1	NM_174580	CCGAAGCTGGACAAGGAGAA	GAACACCTTTCCAAAGAGAACCC	174	58.7
RPL15r	Ribosomal protein L15	AY786141	CACAAGTTCCACCACACTATTGG	TGGAGAGTATTGCGCCTTCTC	65	61
SDHAr	Succinate dehydrogenase complex, subunit A, flavoprotein (Fp)	NM_174178	GCAGAACCTGATGCTTTGTG	CGTAGGAGAGCGTGTGCTT	185	64
SOX2	SRY (sex determining region Y)-box 2	NM_001105463	GTCAAGGCAGAGAAGAGAGTGTT	CGCCGCCGATGATTGTTATTATT	162	58.7
YWHAZr	Tyrosine 3-Monooxygenase/Tryptophan 5-Monooxygenase Activation Protein, Delta Polypeptide	XM_005215615	GCATCCCACAGACTATTTCC	GCAAAGACAATGACAGACCA	120	63.5
