# Supplementary material for: A mRNA landscape of bovine embryos after standard and MAPK-inhibited culture conditions: a comparative analysis
Source: BMC Genomics. 2015 Apr 10;16(1):277. doi: 10.1186/s12864-015-1448-x (PMC4397860; doi:10.1186/s12864-015-1448-x)
Supplement: Additional file 3: Figure S2. — Hierarchical tree graph of GO-terms enriched with ICM vs. TE up-regulated genes in the biological process GO-domain. All 406 up-regulated genes in the ICM versus TE comparison were analysed for their enrichment in biological processes by a singular enrichment analysis. [file 12864_2015_1448_MOESM3_ESM.zip]

Archive with 1 entries (1 files):
- 12864_2015_1448_MOESM3_ESM.eps
