# Supplementary material for: A mRNA landscape of bovine embryos after standard and MAPK-inhibited culture conditions: a comparative analysis
Source: BMC Genomics. 2015 Apr 10;16(1):277. doi: 10.1186/s12864-015-1448-x (PMC4397860; doi:10.1186/s12864-015-1448-x)
Supplement: Additional file 4: Figure S3. — Relative gene expression in control and MAPK-inhibited inner cell mass; additional data. Microarray expression data (A) were confirmed by qRT-PCR (B) for 7 additional genes. MAPK-inhibited ICM (red) results are depicted relative to control ICM (green) expression. Normalization was performed with the reference genes RPL15, SDHA and YWHAZ. Error bars indicate standard deviation and significant differences are indicated by * p < 0.05; ** p < 0.005; *** p < 0.0005. [file 12864_2015_1448_MOESM4_ESM.zip]

Archive with 1 entries (1 files):
- 12864_2015_1448_MOESM4_ESM.eps
