# Supplementary material for: A mRNA landscape of bovine embryos after standard and MAPK-inhibited culture conditions: a comparative analysis
Source: BMC Genomics. 2015 Apr 10;16(1):277. doi: 10.1186/s12864-015-1448-x (PMC4397860; doi:10.1186/s12864-015-1448-x)
Supplement: Additional file 5: Figure S4. — Effect of MAPK inhibition. Immunofluorescent staining for GATA6 (green) and NANOG (red) to determine protein distribution in control (upper panels) and MAPK-inhibited (lower panels) embryos. DAPI was used for nuclear staining. [file 12864_2015_1448_MOESM5_ESM.zip]

Archive with 1 entries (1 files):
- 12864_2015_1448_MOESM5_ESM.eps
